# Supplementary material for: Insights into the Transcriptional Reprogramming of Peach Leaves Inoculated with Taphrina deformans
Source: Plants (Basel). 2024 Mar 16;13(6):861. doi: 10.3390/plants13060861 (PMC10976055; doi:10.3390/plants13060861)
Supplement: Supplementary file 1 [file plants-13-00861-s001.zip]

Archive with 2 entries (2 files):
- Supplementary Figures.pdf
- Supplementary_Tables_S1-S9.xlsx
