# Supplementary material for: Insights into the Transcriptional Reprogramming of Peach Leaves Inoculated with Taphrina deformans
Source: Plants (Basel). 2024 Mar 16;13(6):861. doi: 10.3390/plants13060861 (PMC10976055; doi:10.3390/plants13060861)
Supplement: Supplementary file 1 [file plants-13-00861-s001.zip › Supplementary_Tables_S1-S9.xlsx]

## Sheet: Table S1
Table S1: Summary of RNA-seq data at peach leaves
Treatments and time points	Experiment	Total high-quality reads generated	Total reads per biological condition	Total reads mapped to peach genome	%	Reads mapped uniquely to peach genome	%
CT-24 HAI	1	49793138	155429640	47868703	96.14	46490251	93.37
CT-24 HAI	2	55160958		52929550	95.95	51381344	93.15
CT-24 HAI	3	50475544		48359888	95.81	46979494	93.07
TD-24 HAI	1	58121120	177495444	55670981	95.78	52705961	90.68
TD-24 HAI	2	54976916		52664585	95.79	49950844	90.86
TD-24 HAI	3	64397408		61744032	95.88	58502927	90.85
CT-72 HAI	1	52050294	150164240	49682775	95.45	47855509	91.94
CT-72 HAI	2	48260700		45752426	94.8	44013323	91.2
CT-72 HAI	3	49853246		47564945	95.41	45796179	91.86
TD-72 HAI	1	48903632	139613594	46563507	95.21	44271804	90.53
TD-72 HAI	2	44801034		42656538	95.21	40591652	90.6
TD-72 HAI	3	45908928		43816875	95.44	41704486	90.84
CT-120 HAI	1	50538306	155443628	45369933	89.77	42369392	83.84
CT-120 HAI	2	60527970		52537811	86.8	49026128	81
CT-120 HAI	3	44377352		39215035	88.37	36609473	82.5
TD-120 HAI	1	39786332	166194858	35477371	89.17	33649354	84.58
TD-120 HAI	2	55798696		49358384	88.46	46673572	83.65
TD-120 HAI	3	70609830		62425220	88.41	59046570	83.62
Average		5.18919e+07		4.96062e+07	95.5725	4.75203e+07	91.5792
Total		622702918		595274805		570243774

## Sheet: Table_S2
Table S2: DEGs in peaches leaves during T. deformans inoculation at three time points.
24 HAI								72 HAI								120 HAI
Gene id	log2FoldChange	Pvalue	Padj	Regulation	Gene description	KEGG	GO	Gene id	log2FoldChange	Pvalue	Padj	Regulation	Gene description	KEGG	GO	Gene id	log2FoldChange	Pvalue	Padj	Regulation	Gene description	KEGG	GO
LOC18791104	3.03701	0	0	UP	BURP domain-containing protein 17			LOC18785306	2.71977	0	0	UP	acidic endochitinase	pper00520:Amino sugar and nucleotide sugar metabolism	BP:carbohydrate metabolic process(GO:0005975)	LOC18778604	-2.75021	0	0	DOWN	berberine bridge enzyme-like 17		MF:flavin adenine dinucleotide binding(GO:0050660)| MF:coenzyme binding(GO:0050662)
LOC18793668	2.54097	0	0	UP	BURP domain-containing protein 5			LOC18782522	2.20415	0	0	UP	thaumatin-like protein 1			LOC18782522	-2.38509	0	0	DOWN	thaumatin-like protein 1
LOC18791123	4.80691	0	0	UP	BURP domain protein RD22			LOC18784230	-1.15285	0	0	DOWN	uncharacterized LOC18784230			LOC18792372	-2.25012	0	0	DOWN	zinc finger protein ZAT10
LOC18791222	5.04239	0	0	UP	BURP domain protein RD22			LOC18770520	2.36515	0	0	UP	probable galactinol--sucrose galactosyltransferase 2, transcript variant X2	pper00052:Galactose metabolism		LOC18789656	-2.82078	0	0	DOWN	desiccation-related protein PCC13-62
LOC18792372	-2.68537	0	0	DOWN	zinc finger protein ZAT10			LOC18784804	1.04194	0	0	UP	zinc finger CCCH domain-containing protein 29			LOC18769622	-3.11684	0	0	DOWN	NDR1/HIN1-like protein 3
LOC18790935	4.31942	0	0	UP	BURP domain-containing protein 5			LOC18786510	4.58556	0	0	UP	beta-D-glucosyl crocetin beta-1,6-glucosyltransferase		MF:transferase activity, transferring hexosyl groups(GO:0016758)| MF:transferase activity, transferring glycosyl groups(GO:0016757)	LOC18784804	-2.42255	0	0	DOWN	zinc finger CCCH domain-containing protein 29
LOC18769622	-2.10199	0	0	DOWN	NDR1/HIN1-like protein 3			LOC18768446	2.18126	0	0	UP	serine carboxypeptidase-like 2, transcript variant X1		BP:proteolysis(GO:0006508)| MF:serine-type peptidase activity(GO:0008236)| MF:serine hydrolase activity(GO:0017171)| MF:serine-type carboxypeptidase activity(GO:0004185)| MF:carboxypeptidase activity(GO:0004180)| MF:serine-type exopeptidase activity(GO:0070008)| MF:exopeptidase activity(GO:0008238)| MF:peptidase activity(GO:0008233)| MF:peptidase activity, acting on L-amino acid peptides(GO:00700…	LOC18787602	-1.99714	0	0	DOWN	sorbitol dehydrogenase	pper00040:Pentose and glucuronate interconversions| pper00051:Fructose and mannose metabolism
LOC18784804	-2.78799	0	0	DOWN	zinc finger CCCH domain-containing protein 29			LOC18780802	3.00476	0	0	UP	(E,E)-alpha-farnesene synthase	pper00909:Sesquiterpenoid and triterpenoid biosynthesis	MF:terpene synthase activity(GO:0010333)| MF:carbon-oxygen lyase activity, acting on phosphates(GO:0016838)| MF:carbon-oxygen lyase activity(GO:0016835)| MF:magnesium ion binding(GO:0000287)| MF:lyase activity(GO:0016829)	LOC18773174	-2.6611	0	0	DOWN	protein SRC2
LOC18788237	2.82312	0	0	UP	BURP domain protein RD22			LOC18793644	3.62659	0	0	UP	early nodulin-75			LOC18771245	-1.90007	0	0	DOWN	probable calcium-binding protein CML36	pper04626:Plant-pathogen interaction	MF:calcium ion binding(GO:0005509)
LOC18773174	-2.2966	0	0	DOWN	protein SRC2			LOC18766643	1.48401	0	0	UP	arginine decarboxylase	pper00330:Arginine and proline metabolism		LOC18772304	-2.88672	0	0	DOWN	laccase-7		MF:copper ion binding(GO:0005507)
LOC18771245	-1.76177	0	0	DOWN	probable calcium-binding protein CML36	pper04626:Plant-pathogen interaction	MF:calcium ion binding(GO:0005509)	LOC18771139	1.43493	0	0	UP	protein ALP1-like			LOC18793137	-2.01765	0	0	DOWN	protein EXORDIUM
LOC18784599	-1.64609	0	0	DOWN	nematode resistance protein-like HSPRO2		BP:defense response(GO:0006952)| BP:response to stress(GO:0006950)| BP:cellular biogenic amine metabolic process(GO:0006576)| BP:cellular amine metabolic process(GO:0044106)| BP:amine metabolic process(GO:0009308)| BP:aromatic amino acid family metabolic process(GO:0009072)| BP:small molecule catabolic process(GO:0044282)| BP:alpha-amino acid metabolic process(GO:1901605)| BP:organic acid catabol…	LOC18769956	2.94857	0	0	UP	putative methyltransferase DDB_G0268948		MF:methyltransferase activity(GO:0008168)| MF:transferase activity, transferring one-carbon groups(GO:0016741)	LOC18783124	-2.5409	0	0	DOWN	metallothiol transferase FosB
LOC18773822	-2.55986	0	0	DOWN	probable CCR4-associated factor 1 homolog 11	pper03018:RNA degradation		LOC18784947	1.7854	0	0	UP	glucan endo-1,3-beta-glucosidase		BP:carbohydrate metabolic process(GO:0005975)| MF:hydrolase activity, hydrolyzing O-glycosyl compounds(GO:0004553)| MF:hydrolase activity, acting on glycosyl bonds(GO:0016798)	LOC18773822	-2.08798	0	0	DOWN	probable CCR4-associated factor 1 homolog 11	pper03018:RNA degradation
LOC18788863	-1.7979	0	0	DOWN	uncharacterized LOC18788863			LOC18787524	1.93412	0	0	UP	linoleate 13S-lipoxygenase 2-1, chloroplastic	pper00592:alpha-Linolenic acid metabolism| pper00591:Linoleic acid metabolism	MF:oxidoreductase activity, acting on single donors with incorporation of molecular oxygen(GO:0016701)| MF:oxidoreductase activity, acting on single donors with incorporation of molecular oxygen, incorporation of two atoms of oxygen(GO:0016702)| MF:dioxygenase activity(GO:0051213)	LOC18788863	-2.23228	0	0	DOWN	uncharacterized LOC18788863
LOC18792620	2.72124	0	0	UP	BURP domain protein RD22, transcript variant X2			LOC18771665	-3.0542	0	0	DOWN	repetitive proline-rich cell wall protein, transcript variant X1			LOC18773876	-3.37035	0	0	DOWN	ACT domain-containing protein ACR1, transcript variant X1
LOC18771139	-3.98007	0	0	DOWN	protein ALP1-like			LOC18772845	1.60049	0	0	UP	probable WRKY transcription factor 33	pper04626:Plant-pathogen interaction| pper04016:MAPK signaling pathway - plant	MF:DNA binding transcription factor activity(GO:0003700)| MF:transcription regulator activity(GO:0140110)| MF:sequence-specific DNA binding(GO:0043565)	LOC18778290	-3.17456	0	0	DOWN	ethylene-responsive transcription factor 4		MF:DNA binding transcription factor activity(GO:0003700)| MF:transcription regulator activity(GO:0140110)
LOC18774304	-3.16191	0	0	DOWN	probable protein phosphatase 2C 25			LOC18767393	2.70702	0	0	UP	cytochrome P450 82G1	pper00904:Diterpenoid biosynthesis	MF:heme binding(GO:0020037)| MF:tetrapyrrole binding(GO:0046906)| MF:iron ion binding(GO:0005506)| MF:oxidoreductase activity, acting on paired donors, with incorporation or reduction of molecular oxygen(GO:0016705)	LOC18773020	-2.38089	0	0	DOWN	exocyst complex component EXO70A1		BP:secretion(GO:0046903)| BP:exocytosis(GO:0006887)| BP:secretion by cell(GO:0032940)| BP:vesicle-mediated transport(GO:0016192)| CC:cell periphery(GO:0071944)| CC:exocyst(GO:0000145)| CC:cell cortex(GO:0005938)| CC:cell cortex part(GO:0044448)| CC:cytoplasmic region(GO:0099568)| CC:tethering complex(GO:0099023)| CC:cytoplasm(GO:0005737)| CC:cytoplasmic part(GO:0044444)
LOC18793176	2.24402	0	0	UP	BURP domain-containing protein 5			LOC18767807	2.11222	0	0	UP	pathogenesis-related protein 1	pper04626:Plant-pathogen interaction| pper04075:Plant hormone signal transduction| pper04016:MAPK signaling pathway - plant		LOC109950542	-5.30742	0	0	DOWN	classical arabinogalactan protein 9-like
LOC18767369	1.61904	0	0	UP	proline-rich protein 4			LOC18774813	1.7933	0	0	UP	NDR1/HIN1-like protein 13			LOC18789068	-4.90102	0	0	DOWN	protein EXORDIUM
LOC18771643	3.20846	0	0	UP	chitotriosidase-1	pper00520:Amino sugar and nucleotide sugar metabolism	BP:carbohydrate metabolic process(GO:0005975)	LOC18770122	1.86086	0	0	UP	cell division cycle 20.2, cofactor of APC complex	pper04120:Ubiquitin mediated proteolysis		LOC18774813	-4.98867	0	0	DOWN	NDR1/HIN1-like protein 13
LOC18782384	1.39932	0	0	UP	xyloglucan endotransglucosylase/hydrolase protein 9		BP:cellular carbohydrate metabolic process(GO:0044262)| BP:cellular glucan metabolic process(GO:0006073)| BP:glucan metabolic process(GO:0044042)| BP:cellular polysaccharide metabolic process(GO:0044264)| BP:polysaccharide metabolic process(GO:0005976)| BP:carbohydrate metabolic process(GO:0005975)| CC:extracellular region(GO:0005576)| CC:cell wall(GO:0005618)| CC:external encapsulating structure…	LOC18769616	-3.0425	0	0	DOWN	auxin-binding protein ABP20		MF:nutrient reservoir activity(GO:0045735)	LOC18789063	-4.05075	0	0	DOWN	protein EXORDIUM
LOC18789068	-3.52929	0	0	DOWN	protein EXORDIUM			LOC18770577	-3.11804	0	0	DOWN	auxin-binding protein ABP19a		MF:nutrient reservoir activity(GO:0045735)	LOC18788279	-2.86419	0	0	DOWN	uncharacterized LOC18788279
LOC18778034	-3.3188	0	0	DOWN	uncharacterized LOC18778034			LOC18783318	2.11807	0	0	UP	allene oxide cyclase, chloroplastic	pper00592:alpha-Linolenic acid metabolism	BP:regulation of biological quality(GO:0065008)| BP:monocarboxylic acid biosynthetic process(GO:0072330)| BP:monocarboxylic acid metabolic process(GO:0032787)| BP:organic acid biosynthetic process(GO:0016053)| BP:carboxylic acid biosynthetic process(GO:0046394)| BP:small molecule biosynthetic process(GO:0044283)| BP:oxoacid metabolic process(GO:0043436)| BP:organic acid metabolic process(GO:00060…	LOC18782177	-4.27442	0	0	DOWN	probable galacturonosyltransferase-like 10		MF:transferase activity, transferring glycosyl groups(GO:0016757)
LOC18775003	-2.31339	0	0	DOWN	E3 ubiquitin-protein ligase RDUF2		MF:ubiquitin protein ligase activity(GO:0061630)| MF:ubiquitin-like protein ligase activity(GO:0061659)| MF:ubiquitin-protein transferase activity(GO:0004842)| MF:ubiquitin-like protein transferase activity(GO:0019787)	LOC18780456	3.76066	0	0	UP	(3S,6E)-nerolidol synthase 1		MF:terpene synthase activity(GO:0010333)| MF:carbon-oxygen lyase activity, acting on phosphates(GO:0016838)| MF:carbon-oxygen lyase activity(GO:0016835)| MF:magnesium ion binding(GO:0000287)| MF:lyase activity(GO:0016829)	LOC18777511	-3.32561	0	0	DOWN	probable calcium-binding protein CML31	pper04626:Plant-pathogen interaction	MF:calcium ion binding(GO:0005509)
LOC18789063	-2.40111	0	0	DOWN	protein EXORDIUM			LOC18773594	-2.38021	0	0	DOWN	beta-glucosidase 24	pper00460:Cyanoamino acid metabolism	BP:carbohydrate metabolic process(GO:0005975)| MF:hydrolase activity, hydrolyzing O-glycosyl compounds(GO:0004553)| MF:hydrolase activity, acting on glycosyl bonds(GO:0016798)	LOC18782508	-6.47687	0	0	DOWN	U-box domain-containing protein 21		BP:protein ubiquitination(GO:0016567)| BP:protein modification by small protein conjugation(GO:0032446)| BP:protein modification by small protein conjugation or removal(GO:0070647)| MF:ubiquitin-protein transferase activity(GO:0004842)| MF:ubiquitin-like protein transferase activity(GO:0019787)
LOC18793751	2.92761	0	0	UP	MLP-like protein 423		BP:defense response(GO:0006952)| BP:response to stress(GO:0006950)	LOC18787317	2.53955	0	0	UP	dehydration-responsive element-binding protein 1A		MF:DNA binding transcription factor activity(GO:0003700)| MF:transcription regulator activity(GO:0140110)	LOC18783516	-3.10515	0	0	DOWN	proline dehydrogenase 2, mitochondrial	pper00330:Arginine and proline metabolism
LOC18773525	3.2212	0	0	UP	non-specific lipid-transfer protein 3			LOC18779527	6.61569	0	0	UP	(E,E)-alpha-farnesene synthase	pper00909:Sesquiterpenoid and triterpenoid biosynthesis	MF:terpene synthase activity(GO:0010333)| MF:carbon-oxygen lyase activity, acting on phosphates(GO:0016838)| MF:carbon-oxygen lyase activity(GO:0016835)| MF:magnesium ion binding(GO:0000287)| MF:lyase activity(GO:0016829)	LOC18775003	-3.29252	1.73728e-299	1.27819e-296	DOWN	E3 ubiquitin-protein ligase RDUF2		MF:ubiquitin-protein transferase activity(GO:0004842)| MF:ubiquitin-like protein transferase activity(GO:0019787)| MF:ubiquitin protein ligase activity(GO:0061630)| MF:ubiquitin-like protein ligase activity(GO:0061659)
LOC109947017	1.70504	0	0	UP	proline-rich protein 4-like			LOC18788207	2.55429	0	0	UP	basic 7S globulin			LOC18787029	-2.57601	3.92453e-298	2.78432e-295	DOWN	pentatricopeptide repeat-containing protein At2g22410, mitochondrial
LOC18790018	1.67084	0	0	UP	aspartyl protease AED3			LOC18781703	2.33896	5.11855e-306	3.71995e-303	UP	beta-amyrin synthase	pper00909:Sesquiterpenoid and triterpenoid biosynthesis		LOC18783179	-1.92575	9.99465e-291	6.84633e-288	DOWN	thaumatin-like protein 1
LOC18777807	-2.43538	0	0	DOWN	uncharacterized LOC18777807			LOC18784160	-1.42629	5.68542e-302	3.9942e-299	DOWN	formin-2, transcript variant X1			LOC18776254	-2.14534	1.35385e-288	8.96477e-286	DOWN	expansin-like B1
LOC18793501	-3.36767	0	0	DOWN	mitochondrial uncoupling protein 5			LOC18783606	2.4948	3.78758e-300	2.57507e-297	UP	probable calcium-binding protein CML45	pper04626:Plant-pathogen interaction| pper04016:MAPK signaling pathway - plant| pper04070:Phosphatidylinositol signaling system	MF:calcium ion binding(GO:0005509)	LOC18787001	-3.71051	5.24057e-282	3.35819e-279	DOWN	beta-D-glucosyl crocetin beta-1,6-glucosyltransferase		MF:transferase activity, transferring glycosyl groups(GO:0016757)| MF:transferase activity, transferring hexosyl groups(GO:0016758)
LOC18780021	-3.31393	0	0	DOWN	calcium-binding protein PBP1		MF:calcium ion binding(GO:0005509)	LOC18770835	2.09597	5.30503e-298	3.49403e-295	UP	phosphoserine aminotransferase 1, chloroplastic	pper00270:Cysteine and methionine metabolism| pper00260:Glycine, serine and threonine metabolism| pper00750:Vitamin B6 metabolism| pper01230:Biosynthesis of amino acids| pper01240:Biosynthesis of cofactors| pper01200:Carbon metabolism		LOC18780802	-1.82345	4.37711e-279	2.71723e-276	DOWN	(E,E)-alpha-farnesene synthase	pper00909:Sesquiterpenoid and triterpenoid biosynthesis	MF:terpene synthase activity(GO:0010333)| MF:carbon-oxygen lyase activity, acting on phosphates(GO:0016838)| MF:carbon-oxygen lyase activity(GO:0016835)| MF:lyase activity(GO:0016829)| MF:magnesium ion binding(GO:0000287)
LOC109947848	-2.0834	0	0	DOWN	trans-resveratrol di-O-methyltransferase-like		MF:O-methyltransferase activity(GO:0008171)| MF:protein dimerization activity(GO:0046983)| MF:methyltransferase activity(GO:0008168)| MF:transferase activity, transferring one-carbon groups(GO:0016741)	LOC18788559	1.7072	2.01567e-296	1.28734e-293	UP	putative beta-D-xylosidase		BP:carbohydrate metabolic process(GO:0005975)| MF:hydrolase activity, hydrolyzing O-glycosyl compounds(GO:0004553)| MF:hydrolase activity, acting on glycosyl bonds(GO:0016798)	LOC18778349	-2.88354	2.67231e-273	1.60865e-270	DOWN	berberine bridge enzyme-like 8		MF:flavin adenine dinucleotide binding(GO:0050660)| MF:coenzyme binding(GO:0050662)
LOC18783884	6.80204	0	0	UP	putative cell wall protein			LOC18783754	3.85172	3.82667e-296	2.32332e-293	UP	xyloglucan endotransglucosylase/hydrolase 2		BP:cellular glucan metabolic process(GO:0006073)| BP:glucan metabolic process(GO:0044042)| BP:cellular polysaccharide metabolic process(GO:0044264)| BP:polysaccharide metabolic process(GO:0005976)| BP:cellular carbohydrate metabolic process(GO:0044262)| BP:carbohydrate metabolic process(GO:0005975)| CC:extracellular region(GO:0005576)| CC:cell wall(GO:0005618)| CC:external encapsulating structure…	LOC18790356	-1.91417	2.92885e-272	1.71122e-269	DOWN	cysteine proteinase inhibitor B		MF:enzyme inhibitor activity(GO:0004857)| MF:enzyme regulator activity(GO:0030234)| MF:molecular function regulator(GO:0098772)
LOC18776215	-4.2577	0	0	DOWN	cold-shock protein CS120			LOC109950542	2.05445	3.85824e-296	2.32332e-293	UP	classical arabinogalactan protein 9-like			LOC18779360	-2.9929	1.91471e-270	1.08673e-267	DOWN	receptor-like protein 2
LOC18774839	2.15549	0	0	UP	glycerol-3-phosphate 2-O-acyltransferase 6	pper00564:Glycerophospholipid metabolism| pper00561:Glycerolipid metabolism	MF:transferase activity, transferring acyl groups(GO:0016746)	LOC18783171	1.46211	1.23067e-293	7.2049e-291	UP	linoleate 13S-lipoxygenase 3-1, chloroplastic	pper00592:alpha-Linolenic acid metabolism| pper00591:Linoleic acid metabolism	MF:oxidoreductase activity, acting on single donors with incorporation of molecular oxygen(GO:0016701)| MF:oxidoreductase activity, acting on single donors with incorporation of molecular oxygen, incorporation of two atoms of oxygen(GO:0016702)| MF:dioxygenase activity(GO:0051213)	LOC18792155	-2.76184	9.23983e-257	5.09859e-254	DOWN	uncharacterized LOC18792155
LOC18787317	-4.86384	0	0	DOWN	dehydration-responsive element-binding protein 1A		MF:DNA binding transcription factor activity(GO:0003700)| MF:transcription regulator activity(GO:0140110)	LOC18778459	1.45964	1.45694e-293	8.29902e-291	UP	probable WRKY transcription factor 31		MF:DNA binding transcription factor activity(GO:0003700)| MF:transcription regulator activity(GO:0140110)| MF:sequence-specific DNA binding(GO:0043565)	LOC18793618	-3.36581	6.87273e-249	3.68991e-246	DOWN	uncharacterized LOC18793618
LOC18776867	2.64239	0	0	UP	cytochrome P450 86A22	pper00073:Cutin, suberine and wax biosynthesis	MF:heme binding(GO:0020037)| MF:tetrapyrrole binding(GO:0046906)| MF:iron ion binding(GO:0005506)| MF:oxidoreductase activity, acting on paired donors, with incorporation or reduction of molecular oxygen(GO:0016705)	LOC18770931	2.90142	9.16903e-292	5.08543e-289	UP	beta-glucosidase 12, transcript variant X1	pper00460:Cyanoamino acid metabolism	BP:carbohydrate metabolic process(GO:0005975)| MF:hydrolase activity, hydrolyzing O-glycosyl compounds(GO:0004553)| MF:hydrolase activity, acting on glycosyl bonds(GO:0016798)	LOC18772177	-1.53519	1.77019e-248	9.2539e-246	DOWN	probable L-cysteine desulfhydrase, chloroplastic	pper00270:Cysteine and methionine metabolism
LOC18774371	4.42563	0	0	UP	uncharacterized LOC18774371			LOC18776961	1.4538	2.03469e-291	1.09957e-288	UP	nudix hydrolase 18, mitochondrial			LOC18781898	-2.63916	1.29899e-245	6.61652e-243	DOWN	thaumatin-like protein 1
LOC18775395	6.73067	0	0	UP	GDSL esterase/lipase LTL1		MF:hydrolase activity, acting on ester bonds(GO:0016788)	LOC18768301	1.71736	2.52988e-289	1.33299e-286	UP	UPF0496 protein 4			LOC18767803	-4.14504	7.46228e-245	3.70596e-242	DOWN	classical arabinogalactan protein 1
LOC18773780	3.22854	0	0	UP	GDSL esterase/lipase LTL1		MF:hydrolase activity, acting on ester bonds(GO:0016788)	LOC18782384	-2.06926	7.75712e-288	3.98754e-285	DOWN	xyloglucan endotransglucosylase/hydrolase protein 9		BP:cellular glucan metabolic process(GO:0006073)| BP:glucan metabolic process(GO:0044042)| BP:cellular polysaccharide metabolic process(GO:0044264)| BP:polysaccharide metabolic process(GO:0005976)| BP:cellular carbohydrate metabolic process(GO:0044262)| BP:carbohydrate metabolic process(GO:0005975)| CC:extracellular region(GO:0005576)| CC:cell wall(GO:0005618)| CC:external encapsulating structure…	LOC18770122	-2.57286	2.6226e-244	1.27068e-241	DOWN	cell division cycle 20.2, cofactor of APC complex	pper04120:Ubiquitin mediated proteolysis
LOC18776964	4.36455	0	0	UP	thaumatin-like protein			LOC18766400	-1.9581	3.469e-287	1.74078e-284	DOWN	uncharacterized protein At4g06744			LOC18777807	-3.56807	2.15785e-239	1.02061e-236	DOWN	uncharacterized LOC18777807
LOC18788000	2.31423	0	0	UP	probable acyl-activating enzyme 6			LOC18782456	3.39971	6.01322e-287	2.94732e-284	UP	xyloglucan endotransglucosylase/hydrolase 2		BP:cellular glucan metabolic process(GO:0006073)| BP:glucan metabolic process(GO:0044042)| BP:cellular polysaccharide metabolic process(GO:0044264)| BP:polysaccharide metabolic process(GO:0005976)| BP:cellular carbohydrate metabolic process(GO:0044262)| BP:carbohydrate metabolic process(GO:0005975)| CC:extracellular region(GO:0005576)| CC:cell wall(GO:0005618)| CC:external encapsulating structure…	LOC18774078	4.92094	2.90051e-238	1.33997e-235	UP	wound-induced protein 1
LOC18766787	4.9183	0	0	UP	GDSL esterase/lipase At4g28780		MF:hydrolase activity, acting on ester bonds(GO:0016788)	LOC18788968	-1.89939	1.42294e-286	6.81589e-284	DOWN	snakin-2, transcript variant X1			LOC18789733	-2.876	1.69693e-236	7.66124e-234	DOWN	WRKY transcription factor 18		MF:DNA binding transcription factor activity(GO:0003700)| MF:transcription regulator activity(GO:0140110)| MF:sequence-specific DNA binding(GO:0043565)
LOC18780241	4.43852	0	0	UP	O-acyltransferase WSD1		BP:lipid biosynthetic process(GO:0008610)| BP:lipid metabolic process(GO:0006629)| BP:glycerolipid biosynthetic process(GO:0045017)| BP:cellular lipid metabolic process(GO:0044255)| BP:glycerolipid metabolic process(GO:0046486)| MF:transferase activity, transferring acyl groups other than amino-acyl groups(GO:0016747)| MF:transferase activity, transferring acyl groups(GO:0016746)| MF:diacylglycer…	LOC18777511	2.45479	8.73625e-285	4.09167e-282	UP	probable calcium-binding protein CML31	pper04626:Plant-pathogen interaction	MF:calcium ion binding(GO:0005509)	LOC18765986	-2.76864	7.61933e-226	3.36351e-223	DOWN	O-acyltransferase WSD1		BP:glycerolipid biosynthetic process(GO:0045017)| BP:lipid metabolic process(GO:0006629)| BP:glycerolipid metabolic process(GO:0046486)| BP:cellular lipid metabolic process(GO:0044255)| BP:lipid biosynthetic process(GO:0008610)| MF:transferase activity, transferring acyl groups other than amino-acyl groups(GO:0016747)| MF:transferase activity, transferring acyl groups(GO:0016746)| MF:diacylglycer…
LOC18781368	-3.31011	1.16168e-307	5.38491e-305	DOWN	1-aminocyclopropane-1-carboxylate oxidase 1	pper00270:Cysteine and methionine metabolism		LOC18792026	2.27025	1.21641e-284	5.57329e-282	UP	aspartyl protease family protein At5g10770			LOC18790020	-1.46888	3.25816e-222	1.40703e-219	DOWN	uncharacterized LOC18790020
LOC18787311	2.09729	1.14525e-302	5.19576e-300	UP	cytochrome P450 77A3	pper00073:Cutin, suberine and wax biosynthesis	MF:heme binding(GO:0020037)| MF:tetrapyrrole binding(GO:0046906)| MF:iron ion binding(GO:0005506)| MF:oxidoreductase activity, acting on paired donors, with incorporation or reduction of molecular oxygen(GO:0016705)	LOC18791765	1.67281	5.67728e-279	2.54584e-276	UP	ATP sulfurylase 1, chloroplastic	pper00261:Monobactam biosynthesis| pper00920:Sulfur metabolism| pper00450:Selenocompound metabolism| pper00230:Purine metabolism	MF:nucleotidyltransferase activity(GO:0016779)	LOC18771530	-6.2429	1.32797e-221	5.61281e-219	DOWN	E3 ubiquitin-protein ligase PUB23		BP:protein ubiquitination(GO:0016567)| BP:protein modification by small protein conjugation(GO:0032446)| BP:protein modification by small protein conjugation or removal(GO:0070647)| MF:ubiquitin-protein transferase activity(GO:0004842)| MF:ubiquitin-like protein transferase activity(GO:0019787)
LOC18785391	-1.56764	1.16547e-298	5.17736e-296	DOWN	ethylene-responsive transcription factor ERF105		MF:DNA binding transcription factor activity(GO:0003700)| MF:transcription regulator activity(GO:0140110)	LOC18777099	1.35953	1.98302e-276	8.7071e-274	UP	protein NRT1/ PTR FAMILY 2.11		MF:transporter activity(GO:0005215)| MF:transmembrane transporter activity(GO:0022857)	LOC18782132	-2.21219	4.86939e-218	2.01522e-215	DOWN	protein TIFY 10b	pper04075:Plant hormone signal transduction
LOC18793618	-2.61158	1.62262e-295	7.06104e-293	DOWN	uncharacterized LOC18793618			LOC18769272	3.42364	4.35629e-274	1.87374e-271	UP	thaumatin-like protein 2			LOC18788207	-3.10174	7.74432e-213	3.13961e-210	DOWN	basic 7S globulin
LOC18778290	-2.01788	3.50572e-284	1.49505e-281	DOWN	ethylene-responsive transcription factor 4		MF:DNA binding transcription factor activity(GO:0003700)| MF:transcription regulator activity(GO:0140110)	LOC18782508	1.79378	2.4427e-269	1.02965e-266	UP	U-box domain-containing protein 21		BP:protein ubiquitination(GO:0016567)| BP:protein modification by small protein conjugation(GO:0032446)| BP:protein modification by small protein conjugation or removal(GO:0070647)| MF:ubiquitin-protein transferase activity(GO:0004842)| MF:ubiquitin-like protein transferase activity(GO:0019787)	LOC18775537	-1.88728	3.44444e-209	1.36848e-206	DOWN	probable mannitol dehydrogenase
LOC18771665	1.27727	8.08969e-283	3.38228e-280	UP	repetitive proline-rich cell wall protein, transcript variant X1			LOC18775425	1.78275	1.16536e-266	4.81591e-264	UP	cysteine-rich and transmembrane domain-containing protein A			LOC18771254	-1.57568	1.00135e-207	3.90037e-205	DOWN	protein LURP-one-related 6
LOC18778012	-1.96804	9.99159e-279	4.09713e-276	DOWN	uncharacterized LOC18778012			LOC18771530	2.10135	1.15034e-258	4.57445e-256	UP	E3 ubiquitin-protein ligase PUB23		BP:protein ubiquitination(GO:0016567)| BP:protein modification by small protein conjugation(GO:0032446)| BP:protein modification by small protein conjugation or removal(GO:0070647)| MF:ubiquitin-protein transferase activity(GO:0004842)| MF:ubiquitin-like protein transferase activity(GO:0019787)	LOC18778988	-1.68567	1.80892e-201	6.91043e-199	DOWN	ethylene-responsive transcription factor 4		MF:DNA binding transcription factor activity(GO:0003700)| MF:transcription regulator activity(GO:0140110)
LOC18782299	2.39439	9.24101e-275	3.71785e-272	UP	GDSL esterase/lipase At2g04570		MF:hydrolase activity, acting on ester bonds(GO:0016788)	LOC18785293	2.47889	1.3805e-248	5.29007e-246	UP	probable aquaporin PIP2-5		MF:transporter activity(GO:0005215)| MF:channel activity(GO:0015267)| MF:passive transmembrane transporter activity(GO:0022803)| MF:transmembrane transporter activity(GO:0022857)	LOC18776961	-2.13374	2.57542e-200	9.65297e-198	DOWN	nudix hydrolase 18, mitochondrial
LOC18768428	3.73879	1.14591e-273	4.52487e-271	UP	desiccation-related protein PCC13-62			LOC18782132	1.75741	1.6867e-248	6.348e-246	UP	protein TIFY 10b	pper04075:Plant hormone signal transduction		LOC18788968	2.0593	3.1312e-193	1.15187e-190	UP	snakin-2, transcript variant X1
LOC18769616	1.46023	4.28116e-267	1.65977e-264	UP	auxin-binding protein ABP20		MF:nutrient reservoir activity(GO:0045735)	LOC18773586	1.09625	2.75932e-246	1.02027e-243	UP	CBL-interacting protein kinase 2		BP:cell communication(GO:0007154)| BP:signal transduction(GO:0007165)| BP:signaling(GO:0023052)| BP:cellular response to stimulus(GO:0051716)	LOC18793571	-2.16971	4.02171e-188	1.45257e-185	DOWN	endochitinase EP3	pper00520:Amino sugar and nucleotide sugar metabolism	BP:cell wall organization or biogenesis(GO:0071554)| BP:aminoglycan metabolic process(GO:0006022)| BP:aminoglycan catabolic process(GO:0006026)| BP:chitin metabolic process(GO:0006030)| BP:chitin catabolic process(GO:0006032)| BP:amino sugar metabolic process(GO:0006040)| BP:cell wall macromolecule catabolic process(GO:0016998)| BP:cell wall macromolecule metabolic process(GO:0044036)| BP:amino s…
LOC18767775	-1.53433	6.61531e-253	2.5189e-250	DOWN	indole-3-acetic acid-induced protein ARG2			LOC18790356	1.50228	2.23241e-239	7.97463e-237	UP	cysteine proteinase inhibitor B		MF:enzyme inhibitor activity(GO:0004857)| MF:molecular function regulator(GO:0098772)| MF:enzyme regulator activity(GO:0030234)	LOC18775172	-5.88136	3.70574e-185	1.31454e-182	DOWN	isoleucine N-monooxygenase 2		MF:oxidoreductase activity, acting on paired donors, with incorporation or reduction of molecular oxygen(GO:0016705)| MF:heme binding(GO:0020037)| MF:tetrapyrrole binding(GO:0046906)| MF:iron ion binding(GO:0005506)
LOC18776467	-1.93041	1.63303e-246	6.10897e-244	DOWN	uncharacterized LOC18776467, transcript variant X2			LOC18772143	3.01719	5.3588e-239	1.88237e-236	UP	zinc finger protein ZAT12			LOC18789083	-3.28699	1.80698e-184	6.29748e-182	DOWN	cytochrome P450 CYP82D47		MF:oxidoreductase activity, acting on paired donors, with incorporation or reduction of molecular oxygen(GO:0016705)| MF:heme binding(GO:0020037)| MF:tetrapyrrole binding(GO:0046906)| MF:iron ion binding(GO:0005506)
LOC18791411	1.44276	8.20471e-243	3.01636e-240	UP	BURP domain protein RD22			LOC18787846	-1.7208	1.34999e-238	4.66434e-236	DOWN	xyloglucan endotransglucosylase/hydrolase 2		BP:cellular glucan metabolic process(GO:0006073)| BP:glucan metabolic process(GO:0044042)| BP:cellular polysaccharide metabolic process(GO:0044264)| BP:polysaccharide metabolic process(GO:0005976)| BP:cellular carbohydrate metabolic process(GO:0044262)| BP:carbohydrate metabolic process(GO:0005975)| CC:extracellular region(GO:0005576)| CC:cell wall(GO:0005618)| CC:external encapsulating structure…	LOC18772625	1.57435	2.04997e-181	7.02115e-179	UP	dormancy-associated protein homolog 3, transcript variant X3
LOC18785809	-2.69758	1.79423e-240	6.48447e-238	DOWN	3-ketoacyl-CoA synthase 19	pper04626:Plant-pathogen interaction| pper00062:Fatty acid elongation	BP:lipid biosynthetic process(GO:0008610)| BP:lipid metabolic process(GO:0006629)| BP:fatty acid biosynthetic process(GO:0006633)| BP:fatty acid metabolic process(GO:0006631)| BP:cellular lipid metabolic process(GO:0044255)| BP:monocarboxylic acid biosynthetic process(GO:0072330)| BP:monocarboxylic acid metabolic process(GO:0032787)| BP:organic acid biosynthetic process(GO:0016053)| BP:carboxylic…	LOC18793137	1.09443	5.1514e-236	1.75114e-233	UP	protein EXORDIUM			LOC18782980	-2.42511	1.45616e-179	4.9028e-177	DOWN	probable WRKY transcription factor 40		MF:DNA binding transcription factor activity(GO:0003700)| MF:transcription regulator activity(GO:0140110)| MF:sequence-specific DNA binding(GO:0043565)
LOC109950562	4.11159	5.48112e-240	1.9479e-237	UP	glycine-rich protein 23-like			LOC18784986	-1.68852	6.98296e-236	2.33608e-233	DOWN	uncharacterized LOC18784986			LOC18769632	-3.50984	4.9277e-177	1.63148e-174	DOWN	-
LOC18777605	-1.69231	2.7993e-234	9.78515e-232	DOWN	ethylene-responsive transcription factor 5		MF:DNA binding transcription factor activity(GO:0003700)| MF:transcription regulator activity(GO:0140110)	LOC18786801	2.00425	3.4528e-235	1.13705e-232	UP	uncharacterized protein At1g04910			LOC18771383	-2.76154	1.02495e-176	3.3378e-174	DOWN	inositol oxygenase 1	pper01250:Biosynthesis of nucleotide sugars| pper00053:Ascorbate and aldarate metabolism| pper00562:Inositol phosphate metabolism	BP:cellular carbohydrate metabolic process(GO:0044262)| BP:carbohydrate metabolic process(GO:0005975)| BP:organic hydroxy compound metabolic process(GO:1901615)| BP:small molecule catabolic process(GO:0044282)| BP:carbohydrate catabolic process(GO:0016052)| BP:cellular catabolic process(GO:0044248)| BP:organic substance catabolic process(GO:1901575)| BP:catabolic process(GO:0009056)| BP:small mol…
LOC18783223	-2.20564	1.89631e-230	6.52176e-228	DOWN	uncharacterized LOC18783223			LOC18793668	1.06003	6.64176e-233	2.15356e-230	UP	BURP domain-containing protein 5			LOC18792824	-2.05979	1.31622e-172	4.21723e-170	DOWN	endochitinase EP3	pper00520:Amino sugar and nucleotide sugar metabolism	BP:cell wall organization or biogenesis(GO:0071554)| BP:aminoglycan metabolic process(GO:0006022)| BP:aminoglycan catabolic process(GO:0006026)| BP:chitin metabolic process(GO:0006030)| BP:chitin catabolic process(GO:0006032)| BP:amino sugar metabolic process(GO:0006040)| BP:cell wall macromolecule catabolic process(GO:0016998)| BP:cell wall macromolecule metabolic process(GO:0044036)| BP:amino s…
LOC18792841	1.57191	1.22242e-226	4.1374e-224	UP	uncharacterized LOC18792841, transcript variant X1			LOC18767410	4.77602	2.00685e-232	6.40853e-230	UP	sulfate transporter 3.1		BP:sulfate transport(GO:0008272)| BP:sulfur compound transport(GO:0072348)| BP:anion transport(GO:0006820)| BP:inorganic anion transport(GO:0015698)| BP:ion transport(GO:0006811)| MF:transporter activity(GO:0005215)| MF:transmembrane transporter activity(GO:0022857)| MF:sulfate transmembrane transporter activity(GO:0015116)| MF:sulfur compound transmembrane transporter activity(GO:1901682)| MF:in…	LOC18780021	-3.50513	3.42405e-172	1.07966e-169	DOWN	calcium-binding protein PBP1		MF:calcium ion binding(GO:0005509)
LOC18778988	-1.46871	1.96341e-220	6.54152e-218	DOWN	ethylene-responsive transcription factor 4		MF:DNA binding transcription factor activity(GO:0003700)| MF:transcription regulator activity(GO:0140110)	LOC18767755	3.64559	6.34371e-232	1.99552e-229	UP	salicylate carboxymethyltransferase		MF:methyltransferase activity(GO:0008168)| MF:transferase activity, transferring one-carbon groups(GO:0016741)	LOC18783807	-1.6334	7.04253e-172	2.18594e-169	DOWN	uncharacterized LOC18783807
LOC18768620	-1.71035	1.48984e-219	4.88735e-217	DOWN	transcription factor MYB44			LOC18788228	1.67591	5.05922e-231	1.56806e-228	UP	alkaline/neutral invertase A, mitochondrial		MF:hydrolase activity, hydrolyzing O-glycosyl compounds(GO:0004553)| MF:hydrolase activity, acting on glycosyl bonds(GO:0016798)| MF:catalytic activity, acting on a glycoprotein(GO:0140103)| MF:glycopeptide alpha-N-acetylgalactosaminidase activity(GO:0033926)	LOC18788237	1.7389	5.26578e-170	1.6093e-167	UP	BURP domain protein RD22
LOC18773978	1.41678	1.0334e-217	3.33868e-215	UP	beta-glucosidase 12, transcript variant X1	pper00460:Cyanoamino acid metabolism	BP:carbohydrate metabolic process(GO:0005975)| MF:hydrolase activity, hydrolyzing O-glycosyl compounds(GO:0004553)| MF:hydrolase activity, acting on glycosyl bonds(GO:0016798)	LOC18771354	1.28624	6.07285e-231	1.85495e-228	UP	cold shock protein CS66		BP:response to chemical(GO:0042221)	LOC18786023	-1.67611	9.62502e-170	2.89699e-167	DOWN	protein BPS1, chloroplastic
LOC18776649	-2.80383	1.2916e-209	4.11058e-207	DOWN	abscisic acid 8'-hydroxylase 1	pper00906:Carotenoid biosynthesis	MF:heme binding(GO:0020037)| MF:tetrapyrrole binding(GO:0046906)| MF:iron ion binding(GO:0005506)| MF:oxidoreductase activity, acting on paired donors, with incorporation or reduction of molecular oxygen(GO:0016705)	LOC18769622	1.27323	2.58601e-228	7.78611e-226	UP	NDR1/HIN1-like protein 3			LOC18781388	-1.46988	1.00947e-169	2.993e-167	DOWN	sugar carrier protein C		MF:transmembrane transporter activity(GO:0022857)| MF:transporter activity(GO:0005215)
LOC18767425	-3.66507	2.09809e-207	6.57906e-205	DOWN	mitochondrial uncoupling protein 4			LOC18783170	-1.15055	6.42734e-228	1.90792e-225	DOWN	36.4 kDa proline-rich protein, transcript variant X1			LOC18767425	-6.06287	1.76243e-169	5.14862e-167	DOWN	mitochondrial uncoupling protein 4
LOC18785057	1.64319	5.78884e-205	1.78892e-202	UP	probable glycerol-3-phosphate acyltransferase 8	pper00564:Glycerophospholipid metabolism| pper00561:Glycerolipid metabolism		LOC18776484	1.50037	9.51714e-228	2.78588e-225	UP	probable WRKY transcription factor 53			LOC18778034	-2.49557	3.61927e-166	1.04198e-163	DOWN	uncharacterized LOC18778034
LOC18783761	1.42171	1.04324e-201	3.17785e-199	UP	beta-glucosidase 12, transcript variant X1	pper00460:Cyanoamino acid metabolism	BP:carbohydrate metabolic process(GO:0005975)| MF:hydrolase activity, hydrolyzing O-glycosyl compounds(GO:0004553)| MF:hydrolase activity, acting on glycosyl bonds(GO:0016798)	LOC18767407	5.14179	1.90061e-227	5.4873e-225	UP	salicylate carboxymethyltransferase, transcript variant X1		MF:methyltransferase activity(GO:0008168)| MF:transferase activity, transferring one-carbon groups(GO:0016741)	LOC18771824	-1.61073	5.51365e-165	1.56469e-162	DOWN	methylthioribose kinase	pper00270:Cysteine and methionine metabolism
LOC18771354	-1.52883	2.51938e-201	7.5663e-199	DOWN	cold shock protein CS66		BP:response to chemical(GO:0042221)	LOC18774304	1.15427	4.38791e-227	1.24972e-224	UP	probable protein phosphatase 2C 25			LOC18774293	-3.51419	1.19524e-162	3.34413e-160	DOWN	uncharacterized LOC18774293
LOC18773020	-2.01692	1.17552e-200	3.48133e-198	DOWN	exocyst complex component EXO70A1		BP:secretion(GO:0046903)| BP:exocytosis(GO:0006887)| BP:secretion by cell(GO:0032940)| BP:vesicle-mediated transport(GO:0016192)| CC:cell periphery(GO:0071944)| CC:exocyst(GO:0000145)| CC:cell cortex(GO:0005938)| CC:cell cortex part(GO:0044448)| CC:cytoplasmic region(GO:0099568)| CC:tethering complex(GO:0099023)| CC:cytoplasmic part(GO:0044444)| CC:cytoplasm(GO:0005737)	LOC18776420	1.88746	1.50034e-223	4.16068e-221	UP	probable calcium-binding protein CML27	pper04626:Plant-pathogen interaction	MF:calcium ion binding(GO:0005509)	LOC18792885	-2.72904	3.80443e-162	1.04965e-159	DOWN	uncharacterized LOC18792885
LOC18770752	-1.0343	4.42164e-200	1.29154e-197	DOWN	thiol protease aleurain		BP:proteolysis(GO:0006508)| MF:peptidase activity, acting on L-amino acid peptides(GO:0070011)| MF:peptidase activity(GO:0008233)| MF:cysteine-type peptidase activity(GO:0008234)	LOC18777807	1.31439	3.55983e-223	9.74378e-221	UP	uncharacterized LOC18777807			LOC18766540	-1.80615	5.69234e-162	1.54902e-159	DOWN	U-box domain-containing protein 28		BP:protein ubiquitination(GO:0016567)| BP:protein modification by small protein conjugation(GO:0032446)| BP:protein modification by small protein conjugation or removal(GO:0070647)| MF:ubiquitin-protein transferase activity(GO:0004842)| MF:ubiquitin-like protein transferase activity(GO:0019787)
LOC18774813	-2.13022	3.12995e-199	9.01892e-197	DOWN	NDR1/HIN1-like protein 13			LOC18791568	-2.99769	2.54069e-221	6.86506e-219	DOWN	putative lipid-binding protein AIR1			LOC18770812	-1.44943	1.56478e-160	4.20059e-158	DOWN	probable galactinol--sucrose galactosyltransferase 6, transcript variant X1	pper00052:Galactose metabolism
LOC18792547	2.69945	1.24964e-198	3.55281e-196	UP	BURP domain-containing protein 5			LOC18792984	2.67059	9.48757e-221	2.53114e-218	UP	uncharacterized LOC18792984			LOC18769956	-1.44854	1.59433e-159	4.22285e-157	DOWN	putative methyltransferase DDB_G0268948		MF:methyltransferase activity(GO:0008168)| MF:transferase activity, transferring one-carbon groups(GO:0016741)
LOC18778604	3.16903	1.75455e-196	4.92267e-194	UP	berberine bridge enzyme-like 17		MF:flavin adenine dinucleotide binding(GO:0050660)| MF:coenzyme binding(GO:0050662)	LOC18792032	1.91969	7.20086e-215	1.89707e-212	UP	transcription factor bHLH35		MF:protein dimerization activity(GO:0046983)	LOC18772845	-2.05359	5.81928e-159	1.52105e-156	DOWN	probable WRKY transcription factor 33	pper04016:MAPK signaling pathway - plant| pper04626:Plant-pathogen interaction	MF:DNA binding transcription factor activity(GO:0003700)| MF:transcription regulator activity(GO:0140110)| MF:sequence-specific DNA binding(GO:0043565)
LOC18772304	3.84911	8.7578e-196	2.42523e-193	UP	laccase-7		MF:copper ion binding(GO:0005507)	LOC18789068	1.40523	1.55812e-212	4.0542e-210	UP	protein EXORDIUM			LOC18789443	-3.96261	1.31952e-158	3.40418e-156	DOWN	patatin-like protein 2		BP:lipid metabolic process(GO:0006629)
LOC109950230	-2.76818	2.22243e-195	6.07549e-193	DOWN	uncharacterized LOC109950230			LOC18788465	1.74523	8.27718e-212	2.12744e-209	UP	tricalbin-3			LOC18768308	1.33684	3.41403e-158	8.69483e-156	UP	protein EXORDIUM-like 2
LOC18780575	-2.17061	5.30318e-195	1.43139e-192	DOWN	CBS domain-containing protein CBSX5			LOC18777611	1.92059	2.15377e-208	5.46903e-206	UP	cytochrome P450 71A1		MF:heme binding(GO:0020037)| MF:tetrapyrrole binding(GO:0046906)| MF:iron ion binding(GO:0005506)| MF:oxidoreductase activity, acting on paired donors, with incorporation or reduction of molecular oxygen(GO:0016705)	LOC18792291	-1.38332	1.20207e-157	3.02269e-155	DOWN	uncharacterized LOC18792291
LOC18766888	-1.52035	1.42032e-194	3.78569e-192	DOWN	protein PHLOEM PROTEIN 2-LIKE A1			LOC18782980	1.51442	1.15092e-207	2.88772e-205	UP	probable WRKY transcription factor 40		MF:DNA binding transcription factor activity(GO:0003700)| MF:transcription regulator activity(GO:0140110)| MF:sequence-specific DNA binding(GO:0043565)	LOC18767410	-1.68895	1.59848e-157	3.96922e-155	DOWN	sulfate transporter 3.1		BP:sulfate transport(GO:0008272)| BP:sulfur compound transport(GO:0072348)| BP:anion transport(GO:0006820)| BP:inorganic anion transport(GO:0015698)| BP:ion transport(GO:0006811)| MF:transmembrane transporter activity(GO:0022857)| MF:transporter activity(GO:0005215)| MF:sulfate transmembrane transporter activity(GO:0015116)| MF:sulfur compound transmembrane transporter activity(GO:1901682)| MF:in…
LOC18769134	-1.19367	7.96355e-194	2.09638e-191	DOWN	aspartate, glycine, lysine and serine-rich protein			LOC18783817	3.39678	1.44701e-206	3.58791e-204	UP	transcription factor MYB14			LOC18781325	-1.41042	4.04217e-157	9.91329e-155	DOWN	berberine bridge enzyme-like 17		MF:flavin adenine dinucleotide binding(GO:0050660)| MF:coenzyme binding(GO:0050662)
LOC18782980	-2.15668	3.18953e-193	8.29395e-191	DOWN	probable WRKY transcription factor 40		MF:DNA binding transcription factor activity(GO:0003700)| MF:transcription regulator activity(GO:0140110)| MF:sequence-specific DNA binding(GO:0043565)	LOC18767980	4.18884	3.07743e-205	7.54185e-203	UP	xyloglucan endotransglucosylase/hydrolase protein 2		BP:cellular glucan metabolic process(GO:0006073)| BP:glucan metabolic process(GO:0044042)| BP:cellular polysaccharide metabolic process(GO:0044264)| BP:polysaccharide metabolic process(GO:0005976)| BP:cellular carbohydrate metabolic process(GO:0044262)| BP:carbohydrate metabolic process(GO:0005975)| CC:extracellular region(GO:0005576)| CC:cell wall(GO:0005618)| CC:external encapsulating structure…	LOC18787438	1.04357	4.08468e-156	9.89538e-154	UP	zinc finger A20 and AN1 domain-containing stress-associated protein 8		MF:zinc ion binding(GO:0008270)
LOC18767852	-1.75941	1.2243e-191	3.14528e-189	DOWN	uncharacterized LOC18767852			LOC18772623	1.35046	5.21083e-203	1.26234e-200	UP	WRKY transcription factor WRKY24	pper04626:Plant-pathogen interaction| pper04016:MAPK signaling pathway - plant	MF:DNA binding transcription factor activity(GO:0003700)| MF:transcription regulator activity(GO:0140110)| MF:sequence-specific DNA binding(GO:0043565)	LOC18774304	-1.85961	3.37811e-154	8.08508e-152	DOWN	probable protein phosphatase 2C 25
LOC18789733	-2.55462	9.20132e-191	2.33571e-188	DOWN	WRKY transcription factor 18		MF:DNA binding transcription factor activity(GO:0003700)| MF:transcription regulator activity(GO:0140110)| MF:sequence-specific DNA binding(GO:0043565)	LOC18768182	2.2854	1.96053e-201	4.69546e-199	UP	dehydrodolichyl diphosphate synthase 6, transcript variant X1	pper00900:Terpenoid backbone biosynthesis	MF:transferase activity, transferring alkyl or aryl (other than methyl) groups(GO:0016765)	LOC18777625	-4.34761	3.79545e-154	8.9758e-152	DOWN	beta-glucosidase 44	pper00460:Cyanoamino acid metabolism| pper00999:Biosynthesis of various plant secondary metabolites| pper00500:Starch and sucrose metabolism	BP:carbohydrate metabolic process(GO:0005975)| MF:hydrolase activity, acting on glycosyl bonds(GO:0016798)| MF:hydrolase activity, hydrolyzing O-glycosyl compounds(GO:0004553)
LOC18767070	1.50547	1.35585e-190	3.40128e-188	UP	gamma-glutamyl peptidase 5			LOC18771245	1.05588	3.77143e-199	8.93109e-197	UP	probable calcium-binding protein CML36	pper04626:Plant-pathogen interaction	MF:calcium ion binding(GO:0005509)	LOC18774292	-1.24586	1.47491e-153	3.44695e-151	DOWN	uncharacterized LOC18774292
LOC18786829	1.37018	1.21675e-188	3.01683e-186	UP	aspartyl protease AED3			LOC18769562	1.673	1.10349e-196	2.55572e-194	UP	stellacyanin		MF:electron transfer activity(GO:0009055)	LOC18772628	-1.49087	4.30097e-152	9.93475e-150	DOWN	protein SRC2
LOC109948452	-1.78744	6.39605e-188	1.56762e-185	DOWN	cell wall protein IFF6-like			LOC18766170	1.34709	6.12563e-196	1.4033e-193	UP	uncharacterized LOC18766170			LOC18776420	-2.1682	3.1328e-148	7.15322e-146	DOWN	probable calcium-binding protein CML27	pper04626:Plant-pathogen interaction	MF:calcium ion binding(GO:0005509)
LOC18789842	-1.38644	7.77113e-188	1.883e-185	DOWN	UDP-glucuronate 4-epimerase 1	pper00520:Amino sugar and nucleotide sugar metabolism| pper01250:Biosynthesis of nucleotide sugars| pper00053:Ascorbate and aldarate metabolism| pper01240:Biosynthesis of cofactors		LOC18789063	1.45421	5.4737e-195	1.24047e-192	UP	protein EXORDIUM			LOC18787012	-3.39395	1.75183e-146	3.95456e-144	DOWN	BON1-associated protein 2
LOC18793137	-1.32572	2.20174e-186	5.27502e-184	DOWN	protein EXORDIUM			LOC18793755	-2.31399	3.7048e-189	8.30664e-187	DOWN	protein PLANT CADMIUM RESISTANCE 7			LOC18771211	-1.29882	8.40539e-146	1.8761e-143	DOWN	endochitinase	pper04016:MAPK signaling pathway - plant| pper00520:Amino sugar and nucleotide sugar metabolism	BP:cell wall organization or biogenesis(GO:0071554)| BP:aminoglycan metabolic process(GO:0006022)| BP:aminoglycan catabolic process(GO:0006026)| BP:chitin metabolic process(GO:0006030)| BP:chitin catabolic process(GO:0006032)| BP:amino sugar metabolic process(GO:0006040)| BP:cell wall macromolecule catabolic process(GO:0016998)| BP:cell wall macromolecule metabolic process(GO:0044036)| BP:amino s…
LOC18769467	2.82586	1.37926e-183	3.26778e-181	UP	ethylene-responsive transcription factor WIN1		MF:DNA binding transcription factor activity(GO:0003700)| MF:transcription regulator activity(GO:0140110)	LOC18766764	3.85626	5.8518e-187	1.28471e-184	UP	cytochrome P450 82G1	pper00904:Diterpenoid biosynthesis	MF:heme binding(GO:0020037)| MF:tetrapyrrole binding(GO:0046906)| MF:iron ion binding(GO:0005506)| MF:oxidoreductase activity, acting on paired donors, with incorporation or reduction of molecular oxygen(GO:0016705)	LOC109950678	-2.93062	1.98085e-145	4.37218e-143	DOWN	classical arabinogalactan protein 9-like
LOC18772510	-1.85132	2.00273e-183	4.69276e-181	DOWN	uncharacterized LOC18772510			LOC18782923	1.04502	2.06125e-186	4.47866e-184	UP	D-3-phosphoglycerate dehydrogenase 2, chloroplastic	pper00270:Cysteine and methionine metabolism| pper00260:Glycine, serine and threonine metabolism| pper01230:Biosynthesis of amino acids| pper01200:Carbon metabolism	MF:coenzyme binding(GO:0050662)| MF:oxidoreductase activity, acting on CH-OH group of donors(GO:0016614)| MF:oxidoreductase activity, acting on the CH-OH group of donors, NAD or NADP as acceptor(GO:0016616)| MF:NAD binding(GO:0051287)	LOC18781199	-3.15464	1.35727e-144	2.96289e-142	DOWN	gibberellin 2-beta-dioxygenase 1	pper00904:Diterpenoid biosynthesis
LOC18767537	-2.41336	3.83601e-183	8.89078e-181	DOWN	stearoyl-[acyl-carrier-protein] 9-desaturase 6, chloroplastic	pper00061:Fatty acid biosynthesis| pper01212:Fatty acid metabolism| pper01040:Biosynthesis of unsaturated fatty acids	BP:lipid metabolic process(GO:0006629)| BP:fatty acid metabolic process(GO:0006631)| BP:cellular lipid metabolic process(GO:0044255)| BP:monocarboxylic acid metabolic process(GO:0032787)| BP:oxoacid metabolic process(GO:0043436)| BP:organic acid metabolic process(GO:0006082)| BP:carboxylic acid metabolic process(GO:0019752)| BP:small molecule metabolic process(GO:0044281)| MF:oxidoreductase activ…	LOC18766788	1.26226	1.28668e-185	2.76714e-183	UP	formin-like protein 18, transcript variant X2			LOC18788371	-2.31181	2.73265e-143	5.90044e-141	DOWN	esterase		MF:hydrolase activity, acting on ester bonds(GO:0016788)
LOC18792278	-4.9714	7.65484e-182	1.7551e-179	DOWN	galactinol synthase 2	pper00052:Galactose metabolism	MF:transferase activity, transferring glycosyl groups(GO:0016757)	LOC18767803	1.95719	2.93704e-185	6.25263e-183	UP	classical arabinogalactan protein 1			LOC18768301	-2.10889	1.42165e-142	3.03668e-140	DOWN	UPF0496 protein 4
LOC18792321	-1.30752	3.59068e-180	8.14512e-178	DOWN	probable xyloglucan endotransglucosylase/hydrolase protein 23	pper04075:Plant hormone signal transduction	BP:cellular carbohydrate metabolic process(GO:0044262)| BP:cellular glucan metabolic process(GO:0006073)| BP:glucan metabolic process(GO:0044042)| BP:cellular polysaccharide metabolic process(GO:0044264)| BP:polysaccharide metabolic process(GO:0005976)| BP:carbohydrate metabolic process(GO:0005975)| CC:extracellular region(GO:0005576)| CC:cell wall(GO:0005618)| CC:external encapsulating structure…	LOC18786023	1.49051	4.15953e-185	8.76662e-183	UP	protein BPS1, chloroplastic			LOC18769821	-2.24614	5.32083e-142	1.12445e-139	DOWN	homeobox-leucine zipper protein ATHB-40
LOC18788279	-1.87423	2.20314e-179	4.94501e-177	DOWN	uncharacterized LOC18788279			LOC18773020	1.10895	4.71953e-183	9.8484e-181	UP	exocyst complex component EXO70A1		BP:exocytosis(GO:0006887)| BP:secretion by cell(GO:0032940)| BP:secretion(GO:0046903)| BP:vesicle-mediated transport(GO:0016192)| CC:cell periphery(GO:0071944)| CC:exocyst(GO:0000145)| CC:cell cortex(GO:0005938)| CC:cell cortex part(GO:0044448)| CC:cytoplasmic region(GO:0099568)| CC:tethering complex(GO:0099023)| CC:cytoplasm(GO:0005737)| CC:cytoplasmic part(GO:0044444)	LOC18789036	-4.92019	1.64014e-140	3.42962e-138	DOWN	glu S.griseus protease inhibitor
LOC18768622	-1.96195	4.58323e-179	1.018e-176	DOWN	uncharacterized LOC18768622			LOC18783223	1.17473	2.59174e-181	5.35525e-179	UP	uncharacterized LOC18783223			LOC18767773	-3.10789	1.92901e-140	3.99164e-138	DOWN	sorbitol dehydrogenase	pper00040:Pentose and glucuronate interconversions| pper00051:Fructose and mannose metabolism
LOC18793782	3.50505	7.32569e-179	1.61037e-176	UP	GDSL esterase/lipase At1g33811, transcript variant X1		MF:hydrolase activity, acting on ester bonds(GO:0016788)	LOC18788279	1.22991	8.84159e-179	1.80918e-176	UP	uncharacterized LOC18788279			LOC109947182	-1.76185	2.27678e-139	4.66271e-137	DOWN	ribosome-inactivating protein alpha-trichosanthin-like		BP:negative regulation of gene expression(GO:0010629)| BP:negative regulation of metabolic process(GO:0009892)| BP:negative regulation of macromolecule metabolic process(GO:0010605)| BP:regulation of cellular protein metabolic process(GO:0032268)| BP:regulation of protein metabolic process(GO:0051246)| BP:negative regulation of biological process(GO:0048519)| BP:negative regulation of cellular pr…
LOC18776974	-1.18322	8.4586e-176	1.84044e-173	DOWN	homeobox-leucine zipper protein HAT5		MF:DNA binding transcription factor activity(GO:0003700)| MF:transcription regulator activity(GO:0140110)| MF:sequence-specific DNA binding(GO:0043565)	LOC18766203	2.03225	2.95717e-175	5.99283e-173	UP	protein JINGUBANG			LOC18790536	-2.45807	6.10958e-138	1.23844e-135	DOWN	glu S.griseus protease inhibitor
LOC18783507	1.31167	1.29406e-175	2.7872e-173	UP	chlorophyll a-b binding protein of LHCII type 1	pper00196:Photosynthesis - antenna proteins		LOC18767222	1.96808	1.77255e-174	3.55794e-172	UP	ABC transporter G family member 11	pper02010:ABC transporters	MF:ATPase activity(GO:0016887)| MF:hydrolase activity, acting on acid anhydrides, in phosphorus-containing anhydrides(GO:0016818)| MF:hydrolase activity, acting on acid anhydrides(GO:0016817)| MF:pyrophosphatase activity(GO:0016462)| MF:nucleoside-triphosphatase activity(GO:0017111)	LOC18772143	-3.3997	1.19801e-137	2.40388e-135	DOWN	zinc finger protein ZAT12
LOC18776469	-2.20599	1.38316e-175	2.9493e-173	DOWN	uncharacterized LOC18776469			LOC18790018	-2.38518	4.80998e-173	9.5637e-171	DOWN	aspartyl protease AED3			LOC18771791	-1.10836	2.53042e-135	5.02667e-133	DOWN	hexokinase-1	pper00520:Amino sugar and nucleotide sugar metabolism| pper00052:Galactose metabolism| pper00051:Fructose and mannose metabolism| pper01250:Biosynthesis of nucleotide sugars| pper00500:Starch and sucrose metabolism| pper00010:Glycolysis / Gluconeogenesis| pper01200:Carbon metabolism	BP:carbohydrate metabolic process(GO:0005975)
LOC18792155	-1.97944	1.71366e-175	3.61786e-173	DOWN	uncharacterized LOC18792155			LOC18776473	1.82876	7.42719e-173	1.46295e-170	UP	uncharacterized LOC18776473			LOC18781190	-3.22658	6.34649e-135	1.24811e-132	DOWN	CTP synthase, transcript variant X1	pper01240:Biosynthesis of cofactors| pper00240:Pyrimidine metabolism| pper01232:Nucleotide metabolism	BP:pyrimidine-containing compound metabolic process(GO:0072527)| BP:nucleotide metabolic process(GO:0009117)| BP:nucleoside phosphate metabolic process(GO:0006753)| BP:nucleotide biosynthetic process(GO:0009165)| BP:nucleoside phosphate biosynthetic process(GO:1901293)| BP:nucleobase-containing small molecule metabolic process(GO:0055086)| BP:small molecule metabolic process(GO:0044281)| BP:organ…
LOC18772132	-1.58341	8.17858e-172	1.70972e-169	DOWN	calmodulin-binding protein 25			LOC18769697	-1.60081	3.04527e-172	5.94279e-170	DOWN	EIN3-binding F-box protein 1	pper04075:Plant hormone signal transduction| pper04016:MAPK signaling pathway - plant		LOC18780812	-2.47918	6.4086e-135	1.24811e-132	DOWN	stigma-specific STIG1-like protein 1
LOC18793101	-2.54387	4.23377e-171	8.76473e-169	DOWN	probable carbohydrate esterase At4g34215			LOC18792372	1.04065	5.33458e-170	1.02211e-167	UP	zinc finger protein ZAT10			LOC18768693	-1.64183	3.84422e-134	7.41411e-132	DOWN	serine carboxypeptidase-like 13, transcript variant X1		BP:proteolysis(GO:0006508)| MF:serine-type carboxypeptidase activity(GO:0004185)| MF:carboxypeptidase activity(GO:0004180)| MF:serine-type exopeptidase activity(GO:0070008)| MF:serine-type peptidase activity(GO:0008236)| MF:serine hydrolase activity(GO:0017171)| MF:exopeptidase activity(GO:0008238)| MF:peptidase activity(GO:0008233)| MF:peptidase activity, acting on L-amino acid peptides(GO:00700…
LOC18782177	-2.14641	1.49646e-170	3.06818e-168	DOWN	probable galacturonosyltransferase-like 10		MF:transferase activity, transferring glycosyl groups(GO:0016757)	LOC18774843	1.87911	1.34792e-169	2.55935e-167	UP	probable galactinol--sucrose galactosyltransferase 1	pper00052:Galactose metabolism		LOC18783170	3.03537	1.67684e-132	3.20293e-130	UP	36.4 kDa proline-rich protein, transcript variant X1
LOC18781998	-1.94176	1.65827e-170	3.36754e-168	DOWN	sucrose synthase 7, transcript variant X2	pper00500:Starch and sucrose metabolism	BP:cellular carbohydrate metabolic process(GO:0044262)| BP:carbohydrate metabolic process(GO:0005975)| BP:disaccharide metabolic process(GO:0005984)| BP:oligosaccharide metabolic process(GO:0009311)| BP:sucrose metabolic process(GO:0005985)| MF:glucosyltransferase activity(GO:0046527)| MF:transferase activity, transferring hexosyl groups(GO:0016758)| MF:transferase activity, transferring glycosyl…	LOC18768424	1.977	1.64476e-168	3.09509e-166	UP	ethylene-responsive transcription factor ERF109		MF:DNA binding transcription factor activity(GO:0003700)| MF:transcription regulator activity(GO:0140110)	LOC18776467	-2.9065	1.04782e-131	1.98237e-129	DOWN	uncharacterized LOC18776467, transcript variant X2
LOC18776112	-1.46368	4.78313e-169	9.62177e-167	DOWN	B2 protein			LOC18791104	1.08642	3.93091e-168	7.33167e-166	UP	BURP domain-containing protein 17			LOC18787374	-2.45657	2.088e-131	3.91302e-129	DOWN	protein NRT1/ PTR FAMILY 7.2		MF:transmembrane transporter activity(GO:0022857)| MF:transporter activity(GO:0005215)
LOC18769631	1.66269	2.85373e-168	5.68693e-166	UP	21 kDa protein		MF:enzyme inhibitor activity(GO:0004857)| MF:molecular function regulator(GO:0098772)| MF:enzyme regulator activity(GO:0030234)	LOC18776993	1.59502	5.03673e-167	9.31177e-165	UP	probable serine/threonine-protein kinase PBL19, transcript variant X2			LOC18767063	-3.07131	7.99577e-131	1.48445e-128	DOWN	classical arabinogalactan protein 1
LOC18782508	-2.61181	1.06198e-166	2.09673e-164	DOWN	U-box domain-containing protein 21		BP:protein ubiquitination(GO:0016567)| BP:protein modification by small protein conjugation(GO:0032446)| BP:protein modification by small protein conjugation or removal(GO:0070647)| MF:ubiquitin-protein transferase activity(GO:0004842)| MF:ubiquitin-like protein transferase activity(GO:0019787)	LOC18774517	3.15384	3.61706e-165	6.62896e-163	UP	cytochrome P450 94C1		MF:heme binding(GO:0020037)| MF:tetrapyrrole binding(GO:0046906)| MF:iron ion binding(GO:0005506)| MF:oxidoreductase activity, acting on paired donors, with incorporation or reduction of molecular oxygen(GO:0016705)	LOC18779527	-2.01801	1.12622e-129	2.07151e-127	DOWN	(E,E)-alpha-farnesene synthase	pper00909:Sesquiterpenoid and triterpenoid biosynthesis	MF:terpene synthase activity(GO:0010333)| MF:carbon-oxygen lyase activity, acting on phosphates(GO:0016838)| MF:carbon-oxygen lyase activity(GO:0016835)| MF:lyase activity(GO:0016829)| MF:magnesium ion binding(GO:0000287)
LOC18766540	-2.29632	2.32709e-166	4.55235e-164	DOWN	U-box domain-containing protein 28		BP:protein ubiquitination(GO:0016567)| BP:protein modification by small protein conjugation(GO:0032446)| BP:protein modification by small protein conjugation or removal(GO:0070647)| MF:ubiquitin-protein transferase activity(GO:0004842)| MF:ubiquitin-like protein transferase activity(GO:0019787)	LOC18772382	-1.60442	8.73656e-165	1.58734e-162	DOWN	protein NRT1/ PTR FAMILY 4.5		MF:transporter activity(GO:0005215)| MF:transmembrane transporter activity(GO:0022857)	LOC18778790	-1.56264	2.97054e-129	5.41374e-127	DOWN	uncharacterized LOC18778790
LOC18772845	-2.30378	3.0693e-166	5.94971e-164	DOWN	probable WRKY transcription factor 33	pper04626:Plant-pathogen interaction| pper04016:MAPK signaling pathway - plant	MF:DNA binding transcription factor activity(GO:0003700)| MF:transcription regulator activity(GO:0140110)| MF:sequence-specific DNA binding(GO:0043565)	LOC18793735	1.17818	1.49019e-164	2.68438e-162	UP	inactive beta-amylase 9		BP:polysaccharide metabolic process(GO:0005976)| BP:carbohydrate metabolic process(GO:0005975)| BP:macromolecule catabolic process(GO:0009057)| BP:carbohydrate catabolic process(GO:0016052)| BP:organic substance catabolic process(GO:1901575)| BP:catabolic process(GO:0009056)| MF:hydrolase activity, hydrolyzing O-glycosyl compounds(GO:0004553)| MF:hydrolase activity, acting on glycosyl bonds(GO:00…	LOC18787058	-3.44417	1.44133e-128	2.60291e-126	DOWN	1-aminocyclopropane-1-carboxylate synthase 1	pper04016:MAPK signaling pathway - plant| pper00270:Cysteine and methionine metabolism	MF:coenzyme binding(GO:0050662)| MF:vitamin binding(GO:0019842)| MF:pyridoxal phosphate binding(GO:0030170)| MF:vitamin B6 binding(GO:0070279)
LOC18786023	-2.141	4.82083e-166	9.26076e-164	DOWN	protein BPS1, chloroplastic			LOC18774641	5.62479	4.91097e-162	8.77149e-160	UP	secoisolariciresinol dehydrogenase			LOC18768278	-1.67594	9.06763e-127	1.62278e-124	DOWN	uncharacterized LOC18768278
LOC18776394	1.42545	5.0043e-166	9.52739e-164	UP	GDSL esterase/lipase At3g48460		MF:hydrolase activity, acting on ester bonds(GO:0016788)	LOC18790310	2.23385	7.12344e-161	1.25111e-158	UP	transcription factor MYB62			LOC18769382	-2.18762	3.88485e-125	6.8904e-123	DOWN	polygalacturonase-like	pper00040:Pentose and glucuronate interconversions	BP:carbohydrate metabolic process(GO:0005975)| MF:hydrolase activity, acting on glycosyl bonds(GO:0016798)| MF:hydrolase activity, hydrolyzing O-glycosyl compounds(GO:0004553)| MF:polygalacturonase activity(GO:0004650)
LOC18783395	2.06676	2.63048e-163	4.96369e-161	UP	chlorophyll a-b binding protein of LHCII type 1	pper00196:Photosynthesis - antenna proteins		LOC18778949	1.01183	1.15881e-160	2.01844e-158	UP	glycine-rich protein DC9.1, transcript variant X1			LOC18788493	1.33647	7.18241e-124	1.26264e-121	UP	BTB/POZ domain-containing protein At2g30600, transcript variant X2
LOC18766788	-1.72317	3.00537e-163	5.62136e-161	DOWN	formin-like protein 18, transcript variant X2			LOC18775537	3.78447	2.99087e-159	5.16685e-157	UP	probable mannitol dehydrogenase			LOC18772658	-3.04027	1.28471e-123	2.23867e-121	DOWN	transcription factor MYB14, transcript variant X1
LOC18775985	2.10485	4.5124e-163	8.36678e-161	UP	probable lysophospholipase BODYGUARD 3			LOC18788019	1.37273	1.38225e-158	2.34938e-156	UP	probable protein phosphatase 2C 49			LOC18776649	-3.17229	1.42849e-123	2.46757e-121	DOWN	abscisic acid 8'-hydroxylase 1	pper00906:Carotenoid biosynthesis	MF:oxidoreductase activity, acting on paired donors, with incorporation or reduction of molecular oxygen(GO:0016705)| MF:heme binding(GO:0020037)| MF:tetrapyrrole binding(GO:0046906)| MF:iron ion binding(GO:0005506)
LOC18772287	-1.51561	2.32234e-162	4.26891e-160	DOWN	E3 ubiquitin-protein ligase ATL6			LOC18791220	1.89516	1.71136e-157	2.88548e-155	UP	protein ALP1-like			LOC18776102	-1.81122	1.61264e-121	2.76164e-119	DOWN	acid beta-fructofuranosidase 2, vacuolar	pper00052:Galactose metabolism| pper00500:Starch and sucrose metabolism	MF:hydrolase activity, acting on glycosyl bonds(GO:0016798)| MF:hydrolase activity, hydrolyzing O-glycosyl compounds(GO:0004553)
LOC18789587	3.38626	1.30113e-160	2.37129e-158	UP	serine carboxypeptidase-like 35		BP:proteolysis(GO:0006508)| MF:serine-type carboxypeptidase activity(GO:0004185)| MF:carboxypeptidase activity(GO:0004180)| MF:exopeptidase activity(GO:0008238)| MF:serine-type exopeptidase activity(GO:0070008)| MF:serine-type peptidase activity(GO:0008236)| MF:serine hydrolase activity(GO:0017171)| MF:peptidase activity, acting on L-amino acid peptides(GO:0070011)| MF:peptidase activity(GO:00082…	LOC18775685	1.05296	2.02972e-157	3.39511e-155	UP	oxalate--CoA ligase	pper00630:Glyoxylate and dicarboxylate metabolism		LOC18787317	-8.21138	2.90416e-121	4.93087e-119	DOWN	dehydration-responsive element-binding protein 1A		MF:DNA binding transcription factor activity(GO:0003700)| MF:transcription regulator activity(GO:0140110)
LOC18788187	2.61786	4.74893e-158	8.58147e-156	UP	polygalacturonase At1g48100		BP:carbohydrate metabolic process(GO:0005975)| MF:hydrolase activity, hydrolyzing O-glycosyl compounds(GO:0004553)| MF:hydrolase activity, acting on glycosyl bonds(GO:0016798)| MF:polygalacturonase activity(GO:0004650)	LOC18771492	1.83852	4.71656e-156	7.76612e-154	UP	EGF domain-specific O-linked N-acetylglucosamine transferase		MF:transferase activity, transferring glycosyl groups(GO:0016757)	LOC18788236	-2.29358	3.98999e-121	6.71705e-119	DOWN	endo-1,3%3B1,4-beta-D-glucanase
LOC18778491	-2.04286	3.54969e-157	6.3605e-155	DOWN	uncharacterized endoplasmic reticulum membrane protein YGL010W			LOC109948183	4.31252	2.86442e-155	4.67988e-153	UP	trans-resveratrol di-O-methyltransferase-like		MF:O-methyltransferase activity(GO:0008171)| MF:protein dimerization activity(GO:0046983)| MF:methyltransferase activity(GO:0008168)| MF:transferase activity, transferring one-carbon groups(GO:0016741)	LOC18785486	-1.76878	1.96217e-120	3.27551e-118	DOWN	zinc finger protein ZAT12
LOC18768458	-2.23334	8.28884e-157	1.47286e-154	DOWN	probably inactive leucine-rich repeat receptor-like protein kinase At5g48380			LOC18790209	1.85044	5.3641e-155	8.69645e-153	UP	COBRA-like protein 7		BP:cell wall organization or biogenesis(GO:0071554)| BP:external encapsulating structure organization(GO:0045229)| BP:cell wall organization(GO:0071555)| BP:cellular component organization(GO:0016043)| BP:cellular component assembly(GO:0022607)| BP:cellular component organization or biogenesis(GO:0071840)| BP:cellular component biogenesis(GO:0044085)	LOC18773755	-1.89549	1.25557e-119	2.07849e-117	DOWN	probable E3 ubiquitin-protein ligase RHC2A		MF:ubiquitin-protein transferase activity(GO:0004842)| MF:ubiquitin-like protein transferase activity(GO:0019787)| MF:ubiquitin protein ligase activity(GO:0061630)| MF:ubiquitin-like protein ligase activity(GO:0061659)
LOC18768573	-1.12382	2.10071e-156	3.70194e-154	DOWN	universal stress protein A-like protein			LOC18781899	4.15494	2.05327e-154	3.30342e-152	UP	xyloglucan endotransglucosylase/hydrolase 2		BP:cellular glucan metabolic process(GO:0006073)| BP:glucan metabolic process(GO:0044042)| BP:cellular polysaccharide metabolic process(GO:0044264)| BP:polysaccharide metabolic process(GO:0005976)| BP:cellular carbohydrate metabolic process(GO:0044262)| BP:carbohydrate metabolic process(GO:0005975)| CC:extracellular region(GO:0005576)| CC:cell wall(GO:0005618)| CC:external encapsulating structure…	LOC18790271	-2.45615	1.37768e-119	2.26178e-117	DOWN	gamma-glutamylcyclotransferase 2-1	pper00480:Glutathione metabolism	BP:organonitrogen compound catabolic process(GO:1901565)| BP:cellular catabolic process(GO:0044248)| BP:organic substance catabolic process(GO:1901575)| BP:catabolic process(GO:0009056)| BP:cellular modified amino acid metabolic process(GO:0006575)| BP:cofactor metabolic process(GO:0051186)| BP:sulfur compound metabolic process(GO:0006790)| BP:peptide metabolic process(GO:0006518)| BP:cellular am…
LOC18767143	1.47861	2.47822e-156	4.33139e-154	UP	uncharacterized protein At4g06744			LOC18791900	1.25066	1.00697e-153	1.60779e-151	UP	S-adenosylmethionine synthase 5	pper00999:Biosynthesis of various plant secondary metabolites| pper00270:Cysteine and methionine metabolism| pper01230:Biosynthesis of amino acids| pper01240:Biosynthesis of cofactors	BP:sulfur compound biosynthetic process(GO:0044272)| BP:sulfur compound metabolic process(GO:0006790)| BP:drug metabolic process(GO:0017144)| BP:cofactor metabolic process(GO:0051186)| BP:coenzyme metabolic process(GO:0006732)| BP:cofactor biosynthetic process(GO:0051188)| BP:coenzyme biosynthetic process(GO:0009108)| MF:transferase activity, transferring alkyl or aryl (other than methyl) groups(…	LOC18771427	1.05028	8.75144e-118	1.42498e-115	UP	haloacid dehalogenase-like hydrolase domain-containing protein 3, transcript variant X1
LOC18783171	-1.59493	5.13371e-156	8.89968e-154	DOWN	linoleate 13S-lipoxygenase 3-1, chloroplastic	pper00591:Linoleic acid metabolism| pper00592:alpha-Linolenic acid metabolism	MF:oxidoreductase activity, acting on single donors with incorporation of molecular oxygen(GO:0016701)| MF:oxidoreductase activity, acting on single donors with incorporation of molecular oxygen, incorporation of two atoms of oxygen(GO:0016702)| MF:dioxygenase activity(GO:0051213)	LOC18783701	1.52725	1.65895e-152	2.62888e-150	UP	cytochrome P450 71A1, transcript variant X1	pper00905:Brassinosteroid biosynthesis	MF:heme binding(GO:0020037)| MF:tetrapyrrole binding(GO:0046906)| MF:iron ion binding(GO:0005506)| MF:oxidoreductase activity, acting on paired donors, with incorporation or reduction of molecular oxygen(GO:0016705)	LOC18787699	1.6572	1.89382e-115	3.0586e-113	UP	small heat shock protein, chloroplastic	pper04141:Protein processing in endoplasmic reticulum
LOC18775666	2.4823	8.36094e-155	1.43774e-152	UP	phosphoethanolamine N-methyltransferase 1	pper00564:Glycerophospholipid metabolism	MF:methyltransferase activity(GO:0008168)| MF:transferase activity, transferring one-carbon groups(GO:0016741)	LOC18778454	3.74586	2.88804e-152	4.54242e-150	UP	protein TIFY 5A			LOC18781720	-1.57247	8.76682e-115	1.40446e-112	DOWN	lysine histidine transporter 1
LOC18781949	-2.11392	4.79252e-154	8.17527e-152	DOWN	AAA-ATPase At3g28580			LOC18777462	5.10024	1.13153e-151	1.76652e-149	UP	ethylene-responsive transcription factor ERF027		MF:DNA binding transcription factor activity(GO:0003700)| MF:transcription regulator activity(GO:0140110)	LOC18786510	-1.20002	5.27294e-114	8.37976e-112	DOWN	beta-D-glucosyl crocetin beta-1,6-glucosyltransferase		MF:transferase activity, transferring glycosyl groups(GO:0016757)| MF:transferase activity, transferring hexosyl groups(GO:0016758)
LOC18790892	-2.18363	2.96204e-152	5.01267e-150	DOWN	chorismate mutase 2	pper00400:Phenylalanine, tyrosine and tryptophan biosynthesis| pper01230:Biosynthesis of amino acids	BP:oxoacid metabolic process(GO:0043436)| BP:organic acid metabolic process(GO:0006082)| BP:carboxylic acid metabolic process(GO:0019752)| BP:small molecule metabolic process(GO:0044281)	LOC18789021	1.87582	7.95805e-151	1.23326e-148	UP	serine/threonine-protein kinase-like protein CCR4			LOC18775425	-1.78749	8.20235e-114	1.29317e-111	DOWN	cysteine-rich and transmembrane domain-containing protein A
LOC18784453	-1.47195	1.82733e-151	3.06804e-149	DOWN	zinc transporter 8		BP:metal ion transport(GO:0030001)| BP:cation transport(GO:0006812)| BP:ion transport(GO:0006811)| MF:metal ion transmembrane transporter activity(GO:0046873)| MF:transmembrane transporter activity(GO:0022857)| MF:cation transmembrane transporter activity(GO:0008324)| MF:inorganic cation transmembrane transporter activity(GO:0022890)| MF:ion transmembrane transporter activity(GO:0015075)| MF:inor…	LOC18783909	4.62147	8.41297e-151	1.28487e-148	UP	xyloglucan endotransglucosylase/hydrolase 2		BP:cellular glucan metabolic process(GO:0006073)| BP:glucan metabolic process(GO:0044042)| BP:cellular polysaccharide metabolic process(GO:0044264)| BP:polysaccharide metabolic process(GO:0005976)| BP:cellular carbohydrate metabolic process(GO:0044262)| BP:carbohydrate metabolic process(GO:0005975)| CC:extracellular region(GO:0005576)| CC:cell wall(GO:0005618)| CC:external encapsulating structure…	LOC18774641	-4.62138	2.98265e-112	4.66538e-110	DOWN	secoisolariciresinol dehydrogenase
LOC18773967	2.67111	1.03641e-150	1.72651e-148	UP	expansin-A4			LOC18783761	-1.97699	1.10933e-150	1.67613e-148	DOWN	beta-glucosidase 12, transcript variant X1	pper00460:Cyanoamino acid metabolism	BP:carbohydrate metabolic process(GO:0005975)| MF:hydrolase activity, hydrolyzing O-glycosyl compounds(GO:0004553)| MF:hydrolase activity, acting on glycosyl bonds(GO:0016798)	LOC18793845	-4.89963	3.19889e-112	4.96452e-110	DOWN	berberine bridge enzyme-like 17		MF:flavin adenine dinucleotide binding(GO:0050660)| MF:coenzyme binding(GO:0050662)
LOC18787544	-1.6819	3.99202e-148	6.5986e-146	DOWN	auxin-responsive protein SAUR36	pper04075:Plant hormone signal transduction	BP:response to auxin(GO:0009733)| BP:response to chemical(GO:0042221)| BP:response to endogenous stimulus(GO:0009719)| BP:response to hormone(GO:0009725)| BP:response to organic substance(GO:0010033)	LOC18789733	1.32854	1.11339e-150	1.67613e-148	UP	WRKY transcription factor 18		MF:DNA binding transcription factor activity(GO:0003700)| MF:transcription regulator activity(GO:0140110)| MF:sequence-specific DNA binding(GO:0043565)	LOC18783606	-2.4768	1.4262e-111	2.19623e-109	DOWN	probable calcium-binding protein CML45	pper04016:MAPK signaling pathway - plant| pper04626:Plant-pathogen interaction| pper04070:Phosphatidylinositol signaling system	MF:calcium ion binding(GO:0005509)
LOC18770577	1.12491	7.33689e-148	1.20342e-145	UP	auxin-binding protein ABP19a		MF:nutrient reservoir activity(GO:0045735)	LOC18772600	1.85233	1.31112e-150	1.9598e-148	UP	probable protein phosphatase 2C 24	pper04075:Plant hormone signal transduction| pper04016:MAPK signaling pathway - plant		LOC18778012	-2.48759	1.44108e-111	2.20208e-109	DOWN	uncharacterized LOC18778012
LOC18776763	2.31478	7.60638e-148	1.2381e-145	UP	snakin-2			LOC18770812	1.44544	7.80146e-150	1.15791e-147	UP	probable galactinol--sucrose galactosyltransferase 6, transcript variant X1	pper00052:Galactose metabolism		LOC18779677	-4.81995	8.43674e-111	1.27936e-108	DOWN	berberine bridge enzyme-like 26		MF:flavin adenine dinucleotide binding(GO:0050660)| MF:coenzyme binding(GO:0050662)
LOC18792455	-1.63139	4.92909e-147	7.96234e-145	DOWN	uncharacterized LOC18792455			LOC18769045	-1.1442	1.9161e-147	2.82404e-145	DOWN	uncharacterized LOC18769045		BP:photosynthesis(GO:0015979)| CC:photosystem II(GO:0009523)| CC:photosystem(GO:0009521)| CC:photosynthetic membrane(GO:0034357)| CC:thylakoid(GO:0009579)| CC:thylakoid part(GO:0044436)| CC:membrane protein complex(GO:0098796)	LOC18791196	-1.20176	1.58856e-110	2.39067e-108	DOWN	2-alkenal reductase (NADP(+)-dependent)
LOC18789027	1.60808	5.91255e-146	9.4792e-144	UP	heavy metal-associated isoprenylated plant protein 32		BP:metal ion transport(GO:0030001)| BP:cation transport(GO:0006812)| BP:ion transport(GO:0006811)	LOC18789015	2.69591	2.76805e-147	4.05135e-145	UP	probable WRKY transcription factor 48		MF:DNA binding transcription factor activity(GO:0003700)| MF:transcription regulator activity(GO:0140110)| MF:sequence-specific DNA binding(GO:0043565)	LOC18774843	-1.06267	1.53681e-108	2.29539e-106	DOWN	probable galactinol--sucrose galactosyltransferase 1	pper00052:Galactose metabolism
LOC109948408	2.36139	2.06515e-144	3.28621e-142	UP	extensin-like			LOC18788267	-5.38044	2.99159e-145	4.34833e-143	DOWN	(R)-mandelonitrile lyase 1	pper00460:Cyanoamino acid metabolism	MF:coenzyme binding(GO:0050662)| MF:flavin adenine dinucleotide binding(GO:0050660)| MF:oxidoreductase activity, acting on CH-OH group of donors(GO:0016614)	LOC18788173	-1.48169	2.44236e-108	3.62071e-106	DOWN	sugar transport protein 13		MF:transmembrane transporter activity(GO:0022857)| MF:transporter activity(GO:0005215)
LOC18768511	1.4559	2.79288e-143	4.4113e-141	UP	uncharacterized protein At5g48480			LOC18766540	1.42133	4.6063e-145	6.64948e-143	UP	U-box domain-containing protein 28		BP:protein ubiquitination(GO:0016567)| BP:protein modification by small protein conjugation(GO:0032446)| BP:protein modification by small protein conjugation or removal(GO:0070647)| MF:ubiquitin-protein transferase activity(GO:0004842)| MF:ubiquitin-like protein transferase activity(GO:0019787)	LOC18768182	-3.49091	8.07458e-108	1.18816e-105	DOWN	dehydrodolichyl diphosphate synthase 6, transcript variant X1	pper00900:Terpenoid backbone biosynthesis	MF:transferase activity, transferring alkyl or aryl (other than methyl) groups(GO:0016765)
LOC18776275	1.22678	3.09264e-143	4.84884e-141	UP	endoglucanase 6	pper00500:Starch and sucrose metabolism	BP:carbohydrate metabolic process(GO:0005975)| MF:hydrolase activity, hydrolyzing O-glycosyl compounds(GO:0004553)| MF:hydrolase activity, acting on glycosyl bonds(GO:0016798)| MF:carbohydrate binding(GO:0030246)	LOC18776919	2.16091	2.07604e-144	2.97651e-142	UP	protein SAR DEFICIENT 1		MF:calmodulin binding(GO:0005516)	LOC18789842	-1.17233	2.51086e-107	3.66751e-105	DOWN	UDP-glucuronate 4-epimerase 1	pper00520:Amino sugar and nucleotide sugar metabolism| pper01250:Biosynthesis of nucleotide sugars| pper00053:Ascorbate and aldarate metabolism| pper01240:Biosynthesis of cofactors
LOC18775685	-1.53595	2.25725e-142	3.51323e-140	DOWN	oxalate--CoA ligase	pper00630:Glyoxylate and dicarboxylate metabolism		LOC109948297	-1.80144	2.12274e-144	3.0229e-142	DOWN	collagen alpha-5(IV) chain-like			LOC18768241	-1.13806	4.77861e-107	6.92899e-105	DOWN	peroxidase 12	pper00940:Phenylpropanoid biosynthesis	BP:response to stress(GO:0006950)| BP:response to oxidative stress(GO:0006979)| MF:heme binding(GO:0020037)| MF:tetrapyrrole binding(GO:0046906)| MF:peroxidase activity(GO:0004601)| MF:oxidoreductase activity, acting on peroxide as acceptor(GO:0016684)| MF:antioxidant activity(GO:0016209)
LOC18768881	-2.57589	1.09282e-141	1.68857e-139	DOWN	organ-specific protein P4			LOC18780840	2.042	6.33926e-144	8.90708e-142	UP	glutamate receptor 2.7, transcript variant X1		MF:transporter activity(GO:0005215)| MF:signal transducer activity(GO:0004871)| MF:signaling receptor activity(GO:0038023)| MF:molecular transducer activity(GO:0060089)| MF:channel activity(GO:0015267)| MF:passive transmembrane transporter activity(GO:0022803)| MF:transmembrane transporter activity(GO:0022857)| MF:transmembrane signaling receptor activity(GO:0004888)| MF:ionotropic glutamate rece…	LOC18771643	-1.56566	5.16349e-107	7.4328e-105	DOWN	chitotriosidase-1	pper00520:Amino sugar and nucleotide sugar metabolism	BP:carbohydrate metabolic process(GO:0005975)
LOC18789701	-2.55167	2.1938e-141	3.36536e-139	DOWN	heavy metal-associated isoprenylated plant protein 24		BP:metal ion transport(GO:0030001)| BP:cation transport(GO:0006812)| BP:ion transport(GO:0006811)	LOC18776649	1.23068	5.46745e-142	7.63125e-140	UP	abscisic acid 8'-hydroxylase 1	pper00906:Carotenoid biosynthesis	MF:heme binding(GO:0020037)| MF:tetrapyrrole binding(GO:0046906)| MF:iron ion binding(GO:0005506)| MF:oxidoreductase activity, acting on paired donors, with incorporation or reduction of molecular oxygen(GO:0016705)	LOC18776476	-1.43315	1.58677e-106	2.26771e-104	DOWN	BTB/POZ and TAZ domain-containing protein 1		CC:nucleus(GO:0005634)| CC:intracellular membrane-bounded organelle(GO:0043231)| MF:transcription regulator activity(GO:0140110)| MF:transferase activity, transferring acyl groups other than amino-acyl groups(GO:0016747)| MF:transferase activity, transferring acyl groups(GO:0016746)| MF:N-acyltransferase activity(GO:0016410)| MF:acetyltransferase activity(GO:0016407)| MF:transcription factor acti…
LOC18791520	-1.35184	1.16198e-140	1.76978e-138	DOWN	uncharacterized LOC18791520			LOC18792844	2.21472	1.1755e-140	1.62992e-138	UP	uncharacterized LOC18792844			LOC18781346	-2.12158	2.81924e-106	4.0003e-104	DOWN	polyphenol oxidase, chloroplastic	pper00950:Isoquinoline alkaloid biosynthesis| pper00350:Tyrosine metabolism	MF:oxidoreductase activity, acting on diphenols and related substances as donors, oxygen as acceptor(GO:0016682)| MF:oxidoreductase activity, acting on diphenols and related substances as donors(GO:0016679)
LOC18789644	-2.56889	4.05347e-138	6.12995e-136	DOWN	thioredoxin H2		BP:cell redox homeostasis(GO:0045454)| BP:cellular homeostasis(GO:0019725)| BP:homeostatic process(GO:0042592)| BP:regulation of biological quality(GO:0065008)	LOC18776581	2.23698	1.04475e-139	1.43916e-137	UP	phospholipase A1-Ibeta2, chloroplastic		BP:lipid metabolic process(GO:0006629)	LOC18778282	-1.95335	1.4568e-104	2.05244e-102	DOWN	kunitz trypsin inhibitor 2		MF:enzyme inhibitor activity(GO:0004857)| MF:enzyme regulator activity(GO:0030234)| MF:molecular function regulator(GO:0098772)
LOC18788224	2.45934	1.45675e-137	2.18749e-135	UP	-			LOC18783683	1.37799	1.18854e-139	1.62661e-137	UP	uncharacterized LOC18783683			LOC18769562	-2.57418	1.91622e-104	2.68068e-102	DOWN	stellacyanin		MF:electron transfer activity(GO:0009055)
LOC18789768	-2.52951	6.84421e-137	1.02055e-134	DOWN	GDSL esterase/lipase EXL3		MF:hydrolase activity, acting on ester bonds(GO:0016788)	LOC18771106	1.78976	1.54842e-139	2.10546e-137	UP	mucin-5AC		MF:electron transfer activity(GO:0009055)	LOC18772074	-2.79461	2.79529e-104	3.88311e-102	DOWN	tropinone reductase homolog At2g29330	pper00960:Tropane, piperidine and pyridine alkaloid biosynthesis
LOC18771530	-2.90836	2.97817e-135	4.40996e-133	DOWN	E3 ubiquitin-protein ligase PUB23		BP:protein ubiquitination(GO:0016567)| BP:protein modification by small protein conjugation(GO:0032446)| BP:protein modification by small protein conjugation or removal(GO:0070647)| MF:ubiquitin-protein transferase activity(GO:0004842)| MF:ubiquitin-like protein transferase activity(GO:0019787)	LOC18791524	3.80126	3.23735e-139	4.37375e-137	UP	protein SIEVE ELEMENT OCCLUSION B			LOC18784947	-1.37682	5.59748e-104	7.72179e-102	DOWN	glucan endo-1,3-beta-glucosidase		BP:carbohydrate metabolic process(GO:0005975)| MF:hydrolase activity, acting on glycosyl bonds(GO:0016798)| MF:hydrolase activity, hydrolyzing O-glycosyl compounds(GO:0004553)
LOC18778282	4.49621	8.90954e-135	1.31019e-132	UP	kunitz trypsin inhibitor 2		MF:enzyme inhibitor activity(GO:0004857)| MF:molecular function regulator(GO:0098772)| MF:enzyme regulator activity(GO:0030234)	LOC18784368	3.03518	4.24377e-139	5.69692e-137	UP	protein RSI-1			LOC18766203	-2.69931	1.01973e-103	1.39703e-101	DOWN	protein JINGUBANG
LOC18778274	1.43778	4.79686e-134	7.00571e-132	UP	zinc finger CCCH domain-containing protein 22, transcript variant X2			LOC109948213	1.92317	1.32945e-138	1.77339e-136	UP	LEAF RUST 10 DISEASE-RESISTANCE LOCUS RECEPTOR-LIKE PROTEIN KINASE-like 2.2			LOC18783171	-1.79074	1.94464e-103	2.64591e-101	DOWN	linoleate 13S-lipoxygenase 3-1, chloroplastic	pper00592:alpha-Linolenic acid metabolism| pper00591:Linoleic acid metabolism	MF:oxidoreductase activity, acting on single donors with incorporation of molecular oxygen(GO:0016701)| MF:oxidoreductase activity, acting on single donors with incorporation of molecular oxygen, incorporation of two atoms of oxygen(GO:0016702)| MF:dioxygenase activity(GO:0051213)
LOC18772143	-2.5944	3.79996e-133	5.51201e-131	DOWN	zinc finger protein ZAT12			LOC18773755	1.28305	1.77848e-138	2.35743e-136	UP	probable E3 ubiquitin-protein ligase RHC2A		MF:ubiquitin-protein transferase activity(GO:0004842)| MF:ubiquitin-like protein transferase activity(GO:0019787)| MF:ubiquitin protein ligase activity(GO:0061630)| MF:ubiquitin-like protein ligase activity(GO:0061659)	LOC18789184	1.61761	2.61011e-102	3.52719e-100	UP	probable WRKY transcription factor protein 1, transcript variant X1
LOC18776635	-1.0196	1.99474e-132	2.87391e-130	DOWN	homeobox-leucine zipper protein HAT4		CC:nucleus(GO:0005634)| CC:intracellular membrane-bounded organelle(GO:0043231)| MF:DNA binding transcription factor activity(GO:0003700)| MF:transcription regulator activity(GO:0140110)| MF:sequence-specific DNA binding(GO:0043565)	LOC18775465	1.60685	3.99648e-138	5.23166e-136	UP	probable 2-oxoglutarate-dependent dioxygenase JRG21			LOC18767804	-1.20476	2.77906e-101	3.73013e-99	DOWN	bifunctional riboflavin biosynthesis protein RIBA 1, chloroplastic	pper00740:Riboflavin metabolism| pper00790:Folate biosynthesis| pper01240:Biosynthesis of cofactors	BP:drug metabolic process(GO:0017144)| BP:vitamin metabolic process(GO:0006766)| BP:water-soluble vitamin metabolic process(GO:0006767)| BP:vitamin biosynthetic process(GO:0009110)| BP:water-soluble vitamin biosynthetic process(GO:0042364)| BP:small molecule biosynthetic process(GO:0044283)| BP:small molecule metabolic process(GO:0044281)| MF:lyase activity(GO:0016829)| MF:carbon-carbon lyase act…
LOC18791688	-1.71014	2.72249e-132	3.89608e-130	DOWN	homocysteine S-methyltransferase 3	pper00270:Cysteine and methionine metabolism		LOC18786006	1.29576	3.42509e-137	4.456e-135	UP	homeobox-leucine zipper protein ATHB-12		MF:DNA binding transcription factor activity(GO:0003700)| MF:transcription regulator activity(GO:0140110)| MF:sequence-specific DNA binding(GO:0043565)	LOC18779607	-3.98927	3.38913e-101	4.51846e-99	DOWN	berberine bridge enzyme-like 17		MF:flavin adenine dinucleotide binding(GO:0050660)| MF:coenzyme binding(GO:0050662)
LOC18766981	-1.25318	1.62846e-131	2.31491e-129	DOWN	short-chain type dehydrogenase/reductase	pper00061:Fatty acid biosynthesis| pper01212:Fatty acid metabolism| pper00780:Biotin metabolism| pper01240:Biosynthesis of cofactors		LOC18792096	1.46614	6.25387e-137	8.0863e-135	UP	NAC transcription factor 29			LOC18790943	-4.41819	4.53899e-101	6.01114e-99	DOWN	patatin-like protein 2		BP:lipid metabolic process(GO:0006629)
LOC18767897	2.56627	2.77159e-131	3.91381e-129	UP	probable inactive patatin-like protein 9		BP:lipid metabolic process(GO:0006629)	LOC18773427	1.16745	6.15042e-136	7.90404e-134	UP	CBL-interacting serine/threonine-protein kinase 11		BP:cell communication(GO:0007154)| BP:signal transduction(GO:0007165)| BP:signaling(GO:0023052)| BP:cellular response to stimulus(GO:0051716)	LOC18766758	-2.60289	8.45863e-100	1.11279e-97	DOWN	NDR1/HIN1-like protein 13
LOC18793576	-1.67588	3.70996e-130	5.20444e-128	DOWN	zinc transporter 4, chloroplastic, transcript variant X1		BP:metal ion transport(GO:0030001)| BP:cation transport(GO:0006812)| BP:ion transport(GO:0006811)| MF:metal ion transmembrane transporter activity(GO:0046873)| MF:transmembrane transporter activity(GO:0022857)| MF:cation transmembrane transporter activity(GO:0008324)| MF:inorganic cation transmembrane transporter activity(GO:0022890)| MF:ion transmembrane transporter activity(GO:0015075)| MF:inor…	LOC18787972	-1.53263	9.86109e-136	1.25959e-133	DOWN	gibberellin-regulated protein 9, transcript variant X1			LOC109950196	-2.2194	9.55935e-100	1.24932e-97	DOWN	uncharacterized LOC109950196
LOC18792360	2.59762	5.88885e-129	8.20705e-127	UP	heavy metal-associated isoprenylated plant protein 37		BP:metal ion transport(GO:0030001)| BP:cation transport(GO:0006812)| BP:ion transport(GO:0006811)	LOC18779041	1.10179	1.50116e-134	1.90594e-132	UP	scarecrow-like protein 13			LOC18783223	-1.22262	1.19748e-99	1.55477e-97	DOWN	uncharacterized LOC18783223
LOC18791568	1.29842	3.17933e-128	4.40213e-126	UP	putative lipid-binding protein AIR1			LOC18771087	1.32208	1.55267e-133	1.94787e-131	UP	glucan endo-1,3-beta-glucosidase			LOC18775907	-3.50142	2.39378e-99	3.08782e-97	DOWN	protein NRT1/ PTR FAMILY 7.3		MF:transmembrane transporter activity(GO:0022857)| MF:transporter activity(GO:0005215)
LOC18780226	1.48546	4.54105e-126	6.24702e-124	UP	protein GAST1			LOC18784862	2.03656	5.0218e-133	6.26269e-131	UP	protein DOWNY MILDEW RESISTANCE 6			LOC18766542	-3.67152	3.49595e-99	4.45173e-97	DOWN	probable carboxylesterase 12
LOC18773995	-1.20251	5.06934e-126	6.92907e-124	DOWN	linoleate 13S-lipoxygenase 2-1, chloroplastic	pper00591:Linoleic acid metabolism| pper00592:alpha-Linolenic acid metabolism	MF:oxidoreductase activity, acting on single donors with incorporation of molecular oxygen(GO:0016701)| MF:oxidoreductase activity, acting on single donors with incorporation of molecular oxygen, incorporation of two atoms of oxygen(GO:0016702)| MF:dioxygenase activity(GO:0051213)	LOC18784896	1.90632	1.59375e-131	1.96432e-129	UP	probable 2-oxoglutarate-dependent dioxygenase At5g05600			LOC18768891	-1.29039	1.23222e-96	1.54925e-94	DOWN	probable indole-3-acetic acid-amido synthetase GH3.1	pper04075:Plant hormone signal transduction
LOC18786341	-1.42332	2.52531e-125	3.40805e-123	DOWN	probable WRKY transcription factor 46		MF:DNA binding transcription factor activity(GO:0003700)| MF:transcription regulator activity(GO:0140110)| MF:sequence-specific DNA binding(GO:0043565)	LOC18774375	-1.12842	4.06221e-131	4.97762e-129	DOWN	probable xyloglucan endotransglucosylase/hydrolase protein 6		BP:cellular glucan metabolic process(GO:0006073)| BP:glucan metabolic process(GO:0044042)| BP:cellular polysaccharide metabolic process(GO:0044264)| BP:polysaccharide metabolic process(GO:0005976)| BP:cellular carbohydrate metabolic process(GO:0044262)| BP:carbohydrate metabolic process(GO:0005975)| CC:extracellular region(GO:0005576)| CC:cell wall(GO:0005618)| CC:external encapsulating structure…	LOC18777322	-1.43926	1.33894e-96	1.67283e-94	DOWN	RHOMBOID-like protein 2		MF:serine-type peptidase activity(GO:0008236)| MF:serine hydrolase activity(GO:0017171)| MF:serine-type endopeptidase activity(GO:0004252)| MF:peptidase activity(GO:0008233)| MF:peptidase activity, acting on L-amino acid peptides(GO:0070011)| MF:endopeptidase activity(GO:0004175)
LOC109950420	-1.32793	8.83107e-125	1.18431e-122	DOWN	basic proline-rich protein-like			LOC18791190	1.54234	5.13181e-131	6.2519e-129	UP	CASP-like protein 1D1			LOC18785657	-2.38352	2.29431e-95	2.84853e-93	DOWN	protein NUCLEAR FUSION DEFECTIVE 4
LOC18790020	-1.07165	2.99095e-124	3.986e-122	DOWN	uncharacterized LOC18790020			LOC18790271	1.72534	2.83425e-130	3.43302e-128	UP	gamma-glutamylcyclotransferase 2-1	pper00480:Glutathione metabolism	BP:sulfur compound metabolic process(GO:0006790)| BP:cellular modified amino acid metabolic process(GO:0006575)| BP:organonitrogen compound catabolic process(GO:1901565)| BP:cellular catabolic process(GO:0044248)| BP:organic substance catabolic process(GO:1901575)| BP:catabolic process(GO:0009056)| BP:cofactor metabolic process(GO:0051186)| BP:peptide metabolic process(GO:0006518)| BP:cellular am…	LOC18767512	-2.23938	2.91924e-95	3.6019e-93	DOWN	uncharacterized LOC18767512
LOC109949732	5.48344	1.7771e-123	2.35361e-121	UP	vegetative cell wall protein gp1-like			LOC18789184	-1.04609	5.00232e-128	5.99028e-126	DOWN	probable WRKY transcription factor protein 1, transcript variant X1			LOC18772877	1.01461	1.59958e-93	1.96146e-91	UP	auxin-responsive protein IAA16	pper04075:Plant hormone signal transduction
LOC18779105	-1.94923	3.22436e-121	4.24402e-119	DOWN	protein PHLOEM PROTEIN 2-LIKE A9			LOC18781374	4.20239	2.05644e-127	2.43492e-125	UP	linoleate 13S-lipoxygenase 3-1, chloroplastic, transcript variant X1	pper00592:alpha-Linolenic acid metabolism| pper00591:Linoleic acid metabolism	MF:oxidoreductase activity, acting on single donors with incorporation of molecular oxygen(GO:0016701)| MF:oxidoreductase activity, acting on single donors with incorporation of molecular oxygen, incorporation of two atoms of oxygen(GO:0016702)| MF:dioxygenase activity(GO:0051213)	LOC18769378	-4.21641	2.30143e-93	2.80478e-91	DOWN	pentatricopeptide repeat-containing protein At1g31430
LOC18767512	-2.4862	4.17409e-120	5.46038e-118	DOWN	uncharacterized LOC18767512			LOC18778181	5.93914	2.80522e-127	3.30295e-125	UP	(3S,6E)-nerolidol synthase 1	pper00909:Sesquiterpenoid and triterpenoid biosynthesis	MF:terpene synthase activity(GO:0010333)| MF:carbon-oxygen lyase activity, acting on phosphates(GO:0016838)| MF:carbon-oxygen lyase activity(GO:0016835)| MF:magnesium ion binding(GO:0000287)| MF:lyase activity(GO:0016829)	LOC18766788	-1.60376	6.88243e-92	8.23612e-90	DOWN	formin-like protein 18, transcript variant X2
LOC18768301	-1.73892	4.87031e-120	6.3323e-118	DOWN	UPF0496 protein 4			LOC18774293	2.17011	5.40389e-124	6.2924e-122	UP	uncharacterized LOC18774293			LOC18769855	1.96097	1.28383e-90	1.52714e-88	UP	uncharacterized LOC18769855
LOC18767771	2.80046	3.1233e-119	4.03625e-117	UP	pathogenesis-related protein 1	pper04626:Plant-pathogen interaction| pper04075:Plant hormone signal transduction| pper04016:MAPK signaling pathway - plant		LOC109948239	2.04632	2.03309e-123	2.35437e-121	UP	non-specific lipid-transfer protein 4.1			LOC18790892	-1.56827	6.54506e-89	7.73914e-87	DOWN	chorismate mutase 2	pper00400:Phenylalanine, tyrosine and tryptophan biosynthesis| pper01230:Biosynthesis of amino acids	BP:carboxylic acid metabolic process(GO:0019752)| BP:oxoacid metabolic process(GO:0043436)| BP:organic acid metabolic process(GO:0006082)| BP:small molecule metabolic process(GO:0044281)
LOC18788375	1.7081	7.17457e-119	9.21586e-117	UP	putative E3 ubiquitin-protein ligase LIN-1, transcript variant X1			LOC18793618	1.17246	7.13486e-123	8.21717e-121	UP	uncharacterized LOC18793618			LOC18779950	1.84772	7.81338e-88	9.18419e-86	UP	histone H3.2		CC:nucleosome(GO:0000786)| CC:DNA packaging complex(GO:0044815)| CC:chromatin(GO:0000785)| CC:protein-DNA complex(GO:0032993)| CC:chromosome(GO:0005694)| CC:chromosomal part(GO:0044427)| CC:non-membrane-bounded organelle(GO:0043228)| CC:intracellular non-membrane-bounded organelle(GO:0043232)| CC:organelle part(GO:0044422)| CC:intracellular organelle part(GO:0044446)| MF:protein dimerization acti…
LOC18790675	2.55328	2.57416e-118	3.28675e-116	UP	zinc-finger homeodomain protein 5, transcript variant X4			LOC18784617	1.43126	9.20873e-123	1.0548e-120	UP	NAC domain-containing protein 91			LOC18778340	-1.67913	1.24791e-87	1.45822e-85	DOWN	5'-adenylylsulfate reductase 3, chloroplastic, transcript variant X1	pper00920:Sulfur metabolism	BP:regulation of biological quality(GO:0065008)| BP:cell redox homeostasis(GO:0045454)| BP:cellular homeostasis(GO:0019725)| BP:homeostatic process(GO:0042592)
LOC18782456	-3.7314	2.07684e-117	2.63598e-115	DOWN	xyloglucan endotransglucosylase/hydrolase 2		BP:cellular carbohydrate metabolic process(GO:0044262)| BP:cellular glucan metabolic process(GO:0006073)| BP:glucan metabolic process(GO:0044042)| BP:cellular polysaccharide metabolic process(GO:0044264)| BP:polysaccharide metabolic process(GO:0005976)| BP:carbohydrate metabolic process(GO:0005975)| CC:extracellular region(GO:0005576)| CC:cell wall(GO:0005618)| CC:external encapsulating structure…	LOC18773431	4.23296	2.30931e-122	2.63087e-120	UP	probable mannitol dehydrogenase			LOC18774845	-1.33401	1.77533e-86	2.06239e-84	DOWN	pathogenesis-related protein PR-4		BP:defense response(GO:0006952)| BP:response to stress(GO:0006950)| BP:multi-organism process(GO:0051704)
LOC18777013	-1.32487	2.44376e-117	3.08334e-115	DOWN	pectin acetylesterase 8, transcript variant X1			LOC18768847	1.99985	4.41393e-121	5.0015e-119	UP	putative laccase-9		MF:copper ion binding(GO:0005507)	LOC18768564	-1.37426	5.35394e-85	6.14774e-83	DOWN	probable pectinesterase/pectinesterase inhibitor 7	pper00040:Pentose and glucuronate interconversions	BP:cell wall organization or biogenesis(GO:0071554)| BP:external encapsulating structure organization(GO:0045229)| BP:cell wall organization(GO:0071555)| BP:cell wall modification(GO:0042545)| BP:cellular component organization(GO:0016043)| BP:cellular component organization or biogenesis(GO:0071840)| MF:enzyme inhibitor activity(GO:0004857)| MF:pectinesterase activity(GO:0030599)| MF:carboxylic …
LOC18778707	2.64589	3.64043e-117	4.56618e-115	UP	patatin-like protein 3		BP:lipid metabolic process(GO:0006629)	LOC18778559	-1.99675	7.87374e-121	8.87417e-119	DOWN	squamosa promoter-binding-like protein 3		CC:nucleus(GO:0005634)| CC:intracellular membrane-bounded organelle(GO:0043231)	LOC18783318	-1.50559	2.22902e-84	2.5448e-82	DOWN	allene oxide cyclase, chloroplastic	pper00592:alpha-Linolenic acid metabolism	BP:regulation of biological quality(GO:0065008)| BP:monocarboxylic acid metabolic process(GO:0032787)| BP:monocarboxylic acid biosynthetic process(GO:0072330)| BP:organic acid biosynthetic process(GO:0016053)| BP:carboxylic acid biosynthetic process(GO:0046394)| BP:small molecule biosynthetic process(GO:0044283)| BP:carboxylic acid metabolic process(GO:0019752)| BP:oxoacid metabolic process(GO:00…
LOC18776961	-1.46502	4.74725e-117	5.91962e-115	DOWN	nudix hydrolase 18, mitochondrial			LOC18782214	1.3338	1.09527e-119	1.22787e-117	UP	probable calcium-binding protein CML23	pper04626:Plant-pathogen interaction	MF:calcium ion binding(GO:0005509)	LOC18776970	-1.80576	5.3502e-84	6.07324e-82	DOWN	methanol O-anthraniloyltransferase		MF:transferase activity, transferring acyl groups other than amino-acyl groups(GO:0016747)| MF:transferase activity, transferring acyl groups(GO:0016746)
LOC18770065	-1.24432	1.73485e-116	2.15071e-114	DOWN	peroxidase 44	pper00940:Phenylpropanoid biosynthesis	BP:response to oxidative stress(GO:0006979)| BP:response to stress(GO:0006950)| MF:heme binding(GO:0020037)| MF:tetrapyrrole binding(GO:0046906)| MF:peroxidase activity(GO:0004601)| MF:oxidoreductase activity, acting on peroxide as acceptor(GO:0016684)| MF:antioxidant activity(GO:0016209)	LOC18766507	1.82266	4.02539e-119	4.46522e-117	UP	calcium-transporting ATPase 12, plasma membrane-type			LOC109950181	-3.17066	2.89237e-83	3.2646e-81	DOWN	uncharacterized LOC109950181
LOC109950426	1.25264	1.30403e-115	1.60421e-113	UP	glucan endo-1,3-beta-glucosidase, basic isoform-like		BP:carbohydrate metabolic process(GO:0005975)| MF:hydrolase activity, hydrolyzing O-glycosyl compounds(GO:0004553)| MF:hydrolase activity, acting on glycosyl bonds(GO:0016798)	LOC18785149	1.0722	5.58277e-119	6.16034e-117	UP	FT-interacting protein 1			LOC18783184	-1.99643	9.65538e-82	1.08364e-79	DOWN	2-methylene-furan-3-one reductase
LOC18774110	-1.92887	1.30907e-115	1.60421e-113	DOWN	probable leucine-rich repeat receptor-like protein kinase At5g49770, transcript variant X1			LOC18774292	1.12488	7.32404e-119	7.998e-117	UP	uncharacterized LOC18774292			LOC18771139	-4.78579	2.09712e-81	2.34041e-79	DOWN	protein ALP1-like
LOC18773755	-1.52321	5.27887e-112	6.39553e-110	DOWN	probable E3 ubiquitin-protein ligase RHC2A		MF:ubiquitin protein ligase activity(GO:0061630)| MF:ubiquitin-like protein ligase activity(GO:0061659)| MF:ubiquitin-protein transferase activity(GO:0004842)| MF:ubiquitin-like protein transferase activity(GO:0019787)	LOC18784745	-1.74171	1.16738e-118	1.26823e-116	DOWN	laccase-15		MF:copper ion binding(GO:0005507)	LOC18788671	-1.22773	1.94881e-80	2.13885e-78	DOWN	early nodulin-75
LOC18778639	1.0246	4.2184e-111	5.08187e-109	UP	stem-specific protein TSJT1			LOC18766413	-1.43462	3.125e-118	3.36033e-116	DOWN	pathogenesis-related leaf protein 4	pper04626:Plant-pathogen interaction| pper04075:Plant hormone signal transduction| pper04016:MAPK signaling pathway - plant		LOC18789973	1.434	2.02644e-80	2.21183e-78	UP	heterogeneous nuclear ribonucleoprotein A2 homolog 1
LOC18785706	1.51128	7.8516e-111	9.4056e-109	UP	subtilisin-like protease SBT1.3		BP:proteolysis(GO:0006508)| MF:serine-type peptidase activity(GO:0008236)| MF:serine hydrolase activity(GO:0017171)| MF:serine-type endopeptidase activity(GO:0004252)| MF:endopeptidase activity(GO:0004175)| MF:peptidase activity, acting on L-amino acid peptides(GO:0070011)| MF:peptidase activity(GO:0008233)	LOC18779582	1.12419	3.11996e-117	3.33788e-115	UP	protein transport protein Sec61 subunit alpha	pper03060:Protein export| pper04145:Phagosome| pper04141:Protein processing in endoplasmic reticulum	BP:organic substance transport(GO:0071702)| BP:nitrogen compound transport(GO:0071705)| BP:macromolecule localization(GO:0033036)| BP:protein transport(GO:0015031)| BP:peptide transport(GO:0015833)| BP:amide transport(GO:0042886)| BP:establishment of protein localization(GO:0045184)| BP:protein localization(GO:0008104)	LOC18784010	-1.70221	2.09273e-80	2.2717e-78	DOWN	uncharacterized LOC18784010
LOC18776363	5.03803	1.22364e-110	1.45764e-108	UP	endoglucanase CX		BP:carbohydrate metabolic process(GO:0005975)| MF:hydrolase activity, hydrolyzing O-glycosyl compounds(GO:0004553)| MF:hydrolase activity, acting on glycosyl bonds(GO:0016798)	LOC18784483	1.90592	5.22186e-116	5.55838e-114	UP	uncharacterized LOC18784483			LOC18769718	-1.42426	1.19156e-79	1.27948e-77	DOWN	delta(12)-fatty-acid desaturase FAD2	pper01040:Biosynthesis of unsaturated fatty acids| pper01212:Fatty acid metabolism	BP:lipid metabolic process(GO:0006629)| MF:oxidoreductase activity, acting on paired donors, with incorporation or reduction of molecular oxygen(GO:0016705)
LOC18783606	-3.31723	6.64204e-110	7.86823e-108	DOWN	probable calcium-binding protein CML45	pper04626:Plant-pathogen interaction| pper04016:MAPK signaling pathway - plant| pper04070:Phosphatidylinositol signaling system	MF:calcium ion binding(GO:0005509)	LOC18783305	1.68689	6.57545e-115	6.89473e-113	UP	glutamate decarboxylase 1	pper00650:Butanoate metabolism| pper00410:beta-Alanine metabolism| pper00250:Alanine, aspartate and glutamate metabolism	BP:oxoacid metabolic process(GO:0043436)| BP:organic acid metabolic process(GO:0006082)| BP:carboxylic acid metabolic process(GO:0019752)| BP:small molecule metabolic process(GO:0044281)| MF:lyase activity(GO:0016829)| MF:coenzyme binding(GO:0050662)| MF:pyridoxal phosphate binding(GO:0030170)| MF:vitamin B6 binding(GO:0070279)| MF:vitamin binding(GO:0019842)| MF:carboxy-lyase activity(GO:0016831…	LOC18788093	-1.57823	8.31242e-79	8.87775e-77	DOWN	transcription factor MYB108
LOC18785088	-1.12263	1.60264e-109	1.88802e-107	DOWN	cytochrome P450 90A1	pper00905:Brassinosteroid biosynthesis	MF:heme binding(GO:0020037)| MF:tetrapyrrole binding(GO:0046906)| MF:iron ion binding(GO:0005506)| MF:oxidoreductase activity, acting on paired donors, with incorporation or reduction of molecular oxygen(GO:0016705)	LOC18768228	1.87311	3.01298e-114	3.12816e-112	UP	L-ascorbate oxidase homolog		MF:copper ion binding(GO:0005507)	LOC18787846	2.26808	1.17167e-78	1.24466e-76	UP	xyloglucan endotransglucosylase/hydrolase 2		BP:cellular glucan metabolic process(GO:0006073)| BP:glucan metabolic process(GO:0044042)| BP:cellular polysaccharide metabolic process(GO:0044264)| BP:polysaccharide metabolic process(GO:0005976)| BP:cellular carbohydrate metabolic process(GO:0044262)| BP:carbohydrate metabolic process(GO:0005975)| CC:extracellular region(GO:0005576)| CC:cell wall(GO:0005618)| CC:external encapsulating structure…
LOC18772726	-1.32038	2.24315e-108	2.62805e-106	DOWN	mitogen-activated protein kinase 3	pper04626:Plant-pathogen interaction| pper04016:MAPK signaling pathway - plant		LOC18775062	2.22374	3.05142e-114	3.15253e-112	UP	calcium uniporter protein 6, mitochondrial, transcript variant X1			LOC18793759	1.97812	1.19042e-78	1.25786e-76	UP	cytokinin dehydrogenase 5	pper00908:Zeatin biosynthesis	BP:amine metabolic process(GO:0009308)| BP:regulation of biological quality(GO:0065008)| MF:flavin adenine dinucleotide binding(GO:0050660)| MF:coenzyme binding(GO:0050662)| MF:oxidoreductase activity, acting on the CH-NH group of donors(GO:0016645)
LOC18792049	5.13154	7.22159e-108	8.41454e-106	UP	uncharacterized protein At1g04910			LOC18776469	1.45273	1.2897e-113	1.3195e-111	UP	uncharacterized LOC18776469			LOC18781703	-1.52632	8.05785e-78	8.42469e-76	DOWN	beta-amyrin synthase	pper00909:Sesquiterpenoid and triterpenoid biosynthesis
LOC18791200	-2.1531	1.05031e-106	1.21716e-104	DOWN	U-box domain-containing protein 18		BP:protein ubiquitination(GO:0016567)| BP:protein modification by small protein conjugation(GO:0032446)| BP:protein modification by small protein conjugation or removal(GO:0070647)| MF:ubiquitin-protein transferase activity(GO:0004842)| MF:ubiquitin-like protein transferase activity(GO:0019787)	LOC18778827	3.27547	6.74772e-113	6.87028e-111	UP	ervatamin-C		BP:proteolysis(GO:0006508)| MF:peptidase activity(GO:0008233)| MF:peptidase activity, acting on L-amino acid peptides(GO:0070011)| MF:cysteine-type peptidase activity(GO:0008234)	LOC18788228	-1.34608	1.28339e-77	1.32784e-75	DOWN	alkaline/neutral invertase A, mitochondrial		MF:hydrolase activity, acting on glycosyl bonds(GO:0016798)| MF:hydrolase activity, hydrolyzing O-glycosyl compounds(GO:0004553)| MF:catalytic activity, acting on a glycoprotein(GO:0140103)| MF:glycopeptide alpha-N-acetylgalactosaminidase activity(GO:0033926)
LOC18779921	3.73676	2.43371e-106	2.80508e-104	UP	GDSL esterase/lipase At1g28590		MF:hydrolase activity, acting on ester bonds(GO:0016788)	LOC18788093	2.59134	9.82786e-113	9.95827e-111	UP	transcription factor MYB108			LOC18790062	1.00447	5.66731e-76	5.80315e-74	UP	major allergen Pru av 1		BP:defense response(GO:0006952)| BP:response to stress(GO:0006950)
LOC18784699	1.73857	1.02819e-105	1.17871e-103	UP	transcription factor bHLH67		MF:protein dimerization activity(GO:0046983)	LOC18767597	1.07729	1.63789e-112	1.64671e-110	UP	alpha-amylase	pper00500:Starch and sucrose metabolism	BP:carbohydrate metabolic process(GO:0005975)| MF:hydrolase activity, hydrolyzing O-glycosyl compounds(GO:0004553)| MF:hydrolase activity, acting on glycosyl bonds(GO:0016798)| MF:calcium ion binding(GO:0005509)| MF:amylase activity(GO:0016160)	LOC18793501	-2.20106	1.02309e-75	1.04224e-73	DOWN	mitochondrial uncoupling protein 5
LOC18783754	-2.53365	3.08444e-105	3.51709e-103	DOWN	xyloglucan endotransglucosylase/hydrolase 2		BP:cellular carbohydrate metabolic process(GO:0044262)| BP:cellular glucan metabolic process(GO:0006073)| BP:glucan metabolic process(GO:0044042)| BP:cellular polysaccharide metabolic process(GO:0044264)| BP:polysaccharide metabolic process(GO:0005976)| BP:carbohydrate metabolic process(GO:0005975)| CC:extracellular region(GO:0005576)| CC:cell wall(GO:0005618)| CC:external encapsulating structure…	LOC18766147	2.07925	1.64077e-112	1.64671e-110	UP	chalcone synthase 2	pper00941:Flavonoid biosynthesis| pper00960:Tropane, piperidine and pyridine alkaloid biosynthesis| pper04712:Circadian rhythm - plant		LOC18785351	-1.94444	2.73773e-74	2.76066e-72	DOWN	omega-3 fatty acid desaturase, chloroplastic		BP:lipid metabolic process(GO:0006629)| MF:oxidoreductase activity, acting on paired donors, with incorporation or reduction of molecular oxygen(GO:0016705)
LOC18788968	-1.05938	5.73805e-105	6.50811e-103	DOWN	snakin-2, transcript variant X1			LOC18778161	-1.21007	1.13305e-111	1.12642e-109	DOWN	heavy metal-associated isoprenylated plant protein 7		BP:metal ion transport(GO:0030001)| BP:ion transport(GO:0006811)| BP:cation transport(GO:0006812)	LOC18782524	-2.78953	2.76968e-74	2.77877e-72	DOWN	tryptophan synthase alpha chain	pper00400:Phenylalanine, tyrosine and tryptophan biosynthesis| pper00260:Glycine, serine and threonine metabolism| pper01230:Biosynthesis of amino acids	BP:amine metabolic process(GO:0009308)| BP:cellular biogenic amine metabolic process(GO:0006576)| BP:cellular amine metabolic process(GO:0044106)| BP:aromatic amino acid family metabolic process(GO:0009072)| BP:alpha-amino acid metabolic process(GO:1901605)| BP:carboxylic acid metabolic process(GO:0019752)| BP:oxoacid metabolic process(GO:0043436)| BP:organic acid metabolic process(GO:0006082)| B…
LOC18776473	-1.46943	9.83087e-105	1.10912e-102	DOWN	uncharacterized LOC18776473			LOC18768693	1.75385	1.34567e-111	1.33152e-109	UP	serine carboxypeptidase-like 13, transcript variant X1		BP:proteolysis(GO:0006508)| MF:serine-type peptidase activity(GO:0008236)| MF:serine hydrolase activity(GO:0017171)| MF:serine-type carboxypeptidase activity(GO:0004185)| MF:carboxypeptidase activity(GO:0004180)| MF:serine-type exopeptidase activity(GO:0070008)| MF:exopeptidase activity(GO:0008238)| MF:peptidase activity(GO:0008233)| MF:peptidase activity, acting on L-amino acid peptides(GO:00700…	LOC18785306	-1.08781	7.23697e-74	7.15235e-72	DOWN	acidic endochitinase	pper00520:Amino sugar and nucleotide sugar metabolism	BP:carbohydrate metabolic process(GO:0005975)
LOC18773586	-1.02882	1.46268e-104	1.64151e-102	DOWN	CBL-interacting protein kinase 2		BP:signal transduction(GO:0007165)| BP:signaling(GO:0023052)| BP:cell communication(GO:0007154)| BP:cellular response to stimulus(GO:0051716)	LOC18790813	2.76648	1.37667e-111	1.35582e-109	UP	MLP-like protein 31		BP:defense response(GO:0006952)| BP:response to stress(GO:0006950)	LOC18792812	1.12245	8.87766e-74	8.73043e-72	UP	MADS-box protein JOINTLESS, transcript variant X1		CC:nucleus(GO:0005634)| CC:intracellular membrane-bounded organelle(GO:0043231)| MF:DNA binding transcription factor activity(GO:0003700)| MF:transcription regulator activity(GO:0140110)| MF:protein dimerization activity(GO:0046983)
LOC18768522	1.86812	3.22054e-104	3.59537e-102	UP	peamaclein-like			LOC18789154	1.49762	2.59945e-111	2.54819e-109	UP	2-hydroxyisoflavanone dehydratase			LOC18773337	-1.16813	1.07679e-73	1.05371e-71	DOWN	uncharacterized LOC18773337
LOC18781346	2.82325	6.19537e-104	6.88041e-102	UP	polyphenol oxidase, chloroplastic	pper00950:Isoquinoline alkaloid biosynthesis| pper00350:Tyrosine metabolism	MF:oxidoreductase activity, acting on diphenols and related substances as donors, oxygen as acceptor(GO:0016682)| MF:oxidoreductase activity, acting on diphenols and related substances as donors(GO:0016679)	LOC18788392	1.59411	3.49474e-111	3.39424e-109	UP	ferrochelatase-2, chloroplastic	pper00860:Porphyrin metabolism| pper01240:Biosynthesis of cofactors	BP:tetrapyrrole biosynthetic process(GO:0033014)| BP:tetrapyrrole metabolic process(GO:0033013)| BP:pigment metabolic process(GO:0042440)| BP:porphyrin-containing compound metabolic process(GO:0006778)| BP:cofactor metabolic process(GO:0051186)| BP:cofactor biosynthetic process(GO:0051188)| MF:lyase activity(GO:0016829)	LOC18766794	-2.25678	1.56326e-73	1.52226e-71	DOWN	zinc finger protein ZAT10
LOC18767174	1.34	4.39542e-103	4.83111e-101	UP	long chain acyl-CoA synthetase 2	pper00061:Fatty acid biosynthesis| pper01212:Fatty acid metabolism| pper00071:Fatty acid degradation| pper04146:Peroxisome		LOC18789136	4.09198	7.02541e-111	6.76108e-109	UP	probable WRKY transcription factor 40		MF:DNA binding transcription factor activity(GO:0003700)| MF:transcription regulator activity(GO:0140110)| MF:sequence-specific DNA binding(GO:0043565)	LOC18768229	-1.48874	1.63476e-73	1.58412e-71	DOWN	chlorophyllase-1	pper00860:Porphyrin metabolism	BP:pigment metabolic process(GO:0042440)| BP:tetrapyrrole metabolic process(GO:0033013)| BP:porphyrin-containing compound metabolic process(GO:0006778)| BP:organonitrogen compound catabolic process(GO:1901565)| BP:cellular catabolic process(GO:0044248)| BP:organic substance catabolic process(GO:1901575)| BP:catabolic process(GO:0009056)| BP:cofactor metabolic process(GO:0051186)| BP:heterocycle c…
LOC18792434	1.42558	7.54112e-103	8.23514e-101	UP	uncharacterized LOC18792434			LOC18792763	1.47108	1.42144e-110	1.36174e-108	UP	metalloendoproteinase 2-MMP		BP:proteolysis(GO:0006508)| CC:extracellular region(GO:0005576)| CC:extracellular matrix(GO:0031012)| CC:extracellular region part(GO:0044421)| MF:endopeptidase activity(GO:0004175)| MF:metalloendopeptidase activity(GO:0004222)| MF:metallopeptidase activity(GO:0008237)| MF:peptidase activity(GO:0008233)| MF:peptidase activity, acting on L-amino acid peptides(GO:0070011)| MF:zinc ion binding(GO:00…	LOC18782884	-1.98864	1.89182e-73	1.82432e-71	DOWN	GDSL esterase/lipase At2g42990		MF:hydrolase activity, acting on ester bonds(GO:0016788)
LOC18766590	2.37949	1.10817e-102	1.19947e-100	UP	21 kDa protein		MF:enzyme inhibitor activity(GO:0004857)| MF:molecular function regulator(GO:0098772)| MF:enzyme regulator activity(GO:0030234)	LOC18790611	2.70116	5.32755e-110	5.0807e-108	UP	protein TIFY 9	pper04075:Plant hormone signal transduction		LOC18771728	-4.46654	2.56285e-73	2.45947e-71	DOWN	ethylene-responsive transcription factor ERF017		MF:DNA binding transcription factor activity(GO:0003700)| MF:transcription regulator activity(GO:0140110)
LOC18769458	3.52504	3.37781e-102	3.63763e-100	UP	salicylic acid-binding protein 2			LOC109947805	-4.01046	1.77562e-109	1.68572e-107	DOWN	auxin-binding protein ABP19a		MF:nutrient reservoir activity(GO:0045735)	LOC18790240	-3.4107	3.23473e-73	3.08932e-71	DOWN	uncharacterized LOC18790240		MF:electron transfer activity(GO:0009055)
LOC18773408	-1.39168	9.50356e-101	1.01831e-98	DOWN	uncharacterized LOC18773408		MF:methyltransferase activity(GO:0008168)| MF:transferase activity, transferring one-carbon groups(GO:0016741)	LOC18772799	-2.25702	3.12431e-109	2.92657e-107	DOWN	probable glycosyltransferase At5g20260, transcript variant X1			LOC18788742	-1.90881	3.32343e-73	3.15885e-71	DOWN	aminotransferase ALD1	pper00300:Lysine biosynthesis| pper01230:Biosynthesis of amino acids	MF:coenzyme binding(GO:0050662)| MF:vitamin binding(GO:0019842)| MF:pyridoxal phosphate binding(GO:0030170)| MF:vitamin B6 binding(GO:0070279)
LOC18790219	-1.25133	1.02371e-100	1.09143e-98	DOWN	uncharacterized LOC18790219			LOC18788438	1.3109	6.36515e-108	5.90978e-106	UP	uncharacterized LOC18788438			LOC18771553	-1.17083	4.1398e-72	3.91605e-70	DOWN	probable purple acid phosphatase 20		MF:hydrolase activity, acting on ester bonds(GO:0016788)| MF:acid phosphatase activity(GO:0003993)| MF:phosphatase activity(GO:0016791)| MF:phosphoric ester hydrolase activity(GO:0042578)
LOC18775351	1.62124	1.91572e-100	2.03228e-98	UP	osmotin-like protein			LOC18769662	1.08118	1.50072e-107	1.38724e-105	UP	heat stress transcription factor B-1		CC:nucleus(GO:0005634)| CC:intracellular membrane-bounded organelle(GO:0043231)| MF:DNA binding transcription factor activity(GO:0003700)| MF:transcription regulator activity(GO:0140110)| MF:sequence-specific DNA binding(GO:0043565)	LOC18773622	-3.07948	1.29317e-71	1.21748e-69	DOWN	probable CCR4-associated factor 1 homolog 11	pper03018:RNA degradation
LOC18782300	2.07865	2.29471e-100	2.42228e-98	UP	GDSL esterase/lipase At2g04570		MF:hydrolase activity, acting on ester bonds(GO:0016788)	LOC18766576	1.03757	2.19234e-107	2.01772e-105	UP	3-hydroxy-3-methylglutaryl-coenzyme A reductase 1	pper00900:Terpenoid backbone biosynthesis	BP:nucleoside bisphosphate metabolic process(GO:0033865)| BP:ribonucleoside bisphosphate metabolic process(GO:0033875)| BP:purine nucleoside bisphosphate metabolic process(GO:0034032)| BP:cofactor metabolic process(GO:0051186)| BP:coenzyme metabolic process(GO:0006732)| BP:carbohydrate derivative metabolic process(GO:1901135)| BP:nucleoside phosphate metabolic process(GO:0006753)| BP:nucleobase-c…	LOC18786292	-1.25111	1.43923e-71	1.3486e-69	DOWN	uncharacterized LOC18786292
LOC18772467	-1.47185	1.21745e-99	1.2788e-97	DOWN	probable trehalose-phosphate phosphatase J	pper00500:Starch and sucrose metabolism	BP:cellular carbohydrate metabolic process(GO:0044262)| BP:carbohydrate metabolic process(GO:0005975)| BP:disaccharide metabolic process(GO:0005984)| BP:oligosaccharide metabolic process(GO:0009311)| BP:cellular carbohydrate biosynthetic process(GO:0034637)| BP:trehalose biosynthetic process(GO:0005992)| BP:trehalose metabolic process(GO:0005991)| BP:disaccharide biosynthetic process(GO:0046351)|…	LOC18789404	-2.5146	3.62186e-107	3.30451e-105	DOWN	peamaclein			LOC18789345	-2.34575	4.62051e-71	4.30922e-69	DOWN	acidic mammalian chitinase	pper00520:Amino sugar and nucleotide sugar metabolism	BP:carbohydrate metabolic process(GO:0005975)
LOC18778567	-1.89615	3.14661e-99	3.28898e-97	DOWN	uncharacterized LOC18778567			LOC18777322	1.20526	5.32798e-107	4.84019e-105	UP	RHOMBOID-like protein 2		MF:serine-type endopeptidase activity(GO:0004252)| MF:serine-type peptidase activity(GO:0008236)| MF:serine hydrolase activity(GO:0017171)| MF:endopeptidase activity(GO:0004175)| MF:peptidase activity(GO:0008233)| MF:peptidase activity, acting on L-amino acid peptides(GO:0070011)	LOC18773847	-3.61269	5.33971e-71	4.9567e-69	DOWN	probable calcium-binding protein CML48	pper04626:Plant-pathogen interaction	MF:calcium ion binding(GO:0005509)
LOC18771649	1.18079	2.04419e-98	2.12626e-96	UP	probable aspartyl protease At4g16563			LOC18770926	1.34179	1.37247e-106	1.24146e-104	UP	uncharacterized LOC18770926		BP:organic substance transport(GO:0071702)| BP:nitrogen compound transport(GO:0071705)| BP:macromolecule localization(GO:0033036)| BP:protein transport(GO:0015031)| BP:peptide transport(GO:0015833)| BP:amide transport(GO:0042886)| BP:establishment of protein localization(GO:0045184)| BP:protein localization(GO:0008104)	LOC18768458	-2.02664	6.77168e-71	6.25672e-69	DOWN	probably inactive leucine-rich repeat receptor-like protein kinase At5g48380
LOC18770126	-1.8885	1.3949e-97	1.44385e-95	DOWN	UPF0481 protein At3g47200, transcript variant X2			LOC18779287	-1.05453	4.14343e-106	3.73192e-104	DOWN	photosystem I reaction center subunit psaK, chloroplastic	pper00195:Photosynthesis	BP:photosynthesis(GO:0015979)| CC:photosystem(GO:0009521)| CC:photosystem I(GO:0009522)| CC:photosynthetic membrane(GO:0034357)| CC:thylakoid(GO:0009579)| CC:thylakoid part(GO:0044436)| CC:membrane protein complex(GO:0098796)	LOC18793644	-1.20468	3.76657e-68	3.43224e-66	DOWN	early nodulin-75
LOC18777114	-1.77446	3.23436e-97	3.3317e-95	DOWN	cellulose synthase-like protein G3, transcript variant X1		BP:cellular carbohydrate metabolic process(GO:0044262)| BP:cellular glucan metabolic process(GO:0006073)| BP:glucan metabolic process(GO:0044042)| BP:cellular polysaccharide metabolic process(GO:0044264)| BP:polysaccharide metabolic process(GO:0005976)| BP:carbohydrate metabolic process(GO:0005975)| BP:cellulose metabolic process(GO:0030243)| BP:cellulose biosynthetic process(GO:0030244)| BP:cell…	LOC18779966	1.36099	9.11981e-106	8.14445e-104	UP	scarecrow-like protein 21, transcript variant X1			LOC18767234	-1.56803	6.34266e-68	5.75329e-66	DOWN	xyloglucan endotransglucosylase/hydrolase protein 2		BP:cellular glucan metabolic process(GO:0006073)| BP:glucan metabolic process(GO:0044042)| BP:cellular polysaccharide metabolic process(GO:0044264)| BP:polysaccharide metabolic process(GO:0005976)| BP:cellular carbohydrate metabolic process(GO:0044262)| BP:carbohydrate metabolic process(GO:0005975)| CC:extracellular region(GO:0005576)| CC:cell wall(GO:0005618)| CC:external encapsulating structure…
LOC18782620	-1.45219	8.07896e-96	8.2821e-94	DOWN	plasma membrane ATPase 1	pper00190:Oxidative phosphorylation		LOC18785947	1.41694	1.03597e-105	9.21268e-104	UP	probable carboxylesterase 15			LOC18770520	-1.10714	7.12613e-68	6.43457e-66	DOWN	probable galactinol--sucrose galactosyltransferase 2, transcript variant X2	pper00052:Galactose metabolism
LOC18767587	-3.03766	6.85052e-95	6.98917e-93	DOWN	uncharacterized LOC18767587			LOC18776400	6.54763	6.01025e-104	5.32235e-102	UP	dehydration-responsive element-binding protein 1A		MF:DNA binding transcription factor activity(GO:0003700)| MF:transcription regulator activity(GO:0140110)	LOC18777570	-2.26273	1.26064e-66	1.12804e-64	DOWN	kunitz trypsin inhibitor 2		MF:enzyme inhibitor activity(GO:0004857)| MF:enzyme regulator activity(GO:0030234)| MF:molecular function regulator(GO:0098772)
LOC18769055	-2.56434	1.00182e-94	1.01723e-92	DOWN	early nodulin-93			LOC18771540	1.11709	1.50755e-103	1.32942e-101	UP	12-oxophytodienoate reductase 3	pper00592:alpha-Linolenic acid metabolism	MF:coenzyme binding(GO:0050662)| MF:FMN binding(GO:0010181)	LOC18787091	-1.08238	1.7738e-66	1.58011e-64	DOWN	UDP-glucuronic acid decarboxylase 5, transcript variant X2	pper00520:Amino sugar and nucleotide sugar metabolism| pper01250:Biosynthesis of nucleotide sugars
LOC18781299	1.70669	7.15423e-94	7.22984e-92	UP	polyphenol oxidase, chloroplastic	pper00950:Isoquinoline alkaloid biosynthesis| pper00350:Tyrosine metabolism	MF:oxidoreductase activity, acting on diphenols and related substances as donors, oxygen as acceptor(GO:0016682)| MF:oxidoreductase activity, acting on diphenols and related substances as donors(GO:0016679)	LOC18784341	1.25831	2.65111e-103	2.32812e-101	UP	heat stress transcription factor A-4c, transcript variant X1		CC:nucleus(GO:0005634)| CC:intracellular membrane-bounded organelle(GO:0043231)| MF:DNA binding transcription factor activity(GO:0003700)| MF:transcription regulator activity(GO:0140110)| MF:sequence-specific DNA binding(GO:0043565)	LOC18769141	-1.97423	4.28518e-66	3.79543e-64	DOWN	-
LOC18772378	1.55885	2.13353e-92	2.13584e-90	UP	protein SCARECROW			LOC18768458	1.10649	9.67335e-102	8.42461e-100	UP	probably inactive leucine-rich repeat receptor-like protein kinase At5g48380			LOC18775797	-1.40093	4.29888e-66	3.79543e-64	DOWN	expansin-like B1, transcript variant X2
LOC18783579	6.45995	2.28895e-92	2.28071e-90	UP	protein trichome birefringence-like 43			LOC18777871	1.57254	6.47633e-101	5.59407e-99	UP	uncharacterized LOC18777871			LOC18769276	4.14148	5.07795e-66	4.46343e-64	UP	salicylic acid-binding protein 2
LOC18774634	-1.30201	4.2598e-92	4.22473e-90	DOWN	uncharacterized LOC18774634			LOC18772593	2.13556	1.09595e-100	9.42788e-99	UP	uncharacterized LOC18772593			LOC109949846	-1.12501	4.23363e-65	3.68865e-63	DOWN	probable ribose-5-phosphate isomerase 2, transcript variant X3	pper00030:Pentose phosphate pathway| pper00710:Carbon fixation in photosynthetic organisms| pper01230:Biosynthesis of amino acids| pper01200:Carbon metabolism	BP:carbohydrate derivative metabolic process(GO:1901135)| BP:cofactor metabolic process(GO:0051186)| BP:pyridine nucleotide metabolic process(GO:0019362)| BP:nicotinamide nucleotide metabolic process(GO:0046496)| BP:oxidoreduction coenzyme metabolic process(GO:0006733)| BP:pyridine-containing compound metabolic process(GO:0072524)| BP:coenzyme metabolic process(GO:0006732)| BP:nucleotide metaboli…
LOC18789377	-1.42188	4.57754e-92	4.51884e-90	DOWN	uncharacterized LOC18789377			LOC18766758	2.27716	3.15386e-100	2.70206e-98	UP	NDR1/HIN1-like protein 13			LOC18776469	-3.27794	5.70081e-65	4.94526e-63	DOWN	uncharacterized LOC18776469
LOC18791610	-1.16635	3.62236e-91	3.55943e-89	DOWN	protein SIEVE ELEMENT OCCLUSION B			LOC18785676	1.11719	8.19813e-100	6.96709e-98	UP	pheophytinase, chloroplastic, transcript variant X1			LOC18767389	-2.38076	1.18234e-64	1.02118e-62	DOWN	bifunctional TH2 protein, mitochondrial	pper00730:Thiamine metabolism| pper01240:Biosynthesis of cofactors
LOC18776616	1.66531	3.81903e-91	3.73546e-89	UP	uncharacterized LOC18776616			LOC18769175	-2.29243	8.218e-99	6.95593e-97	DOWN	lachrymatory-factor synthase			LOC18778015	-1.1864	1.52416e-64	1.31071e-62	DOWN	uncharacterized LOC18778015
LOC18790561	-1.10021	7.20547e-91	7.01563e-89	DOWN	protein ECERIFERUM 3		BP:lipid biosynthetic process(GO:0008610)| BP:lipid metabolic process(GO:0006629)| MF:iron ion binding(GO:0005506)	LOC18773479	1.7496	3.78378e-98	3.18988e-96	UP	aluminum-activated malate transporter 2		BP:anion transport(GO:0006820)| BP:organic anion transport(GO:0015711)| BP:organic acid transport(GO:0015849)| BP:carboxylic acid transport(GO:0046942)| BP:ion transport(GO:0006811)| BP:organic substance transport(GO:0071702)	LOC18778454	-2.95322	3.61191e-64	3.07942e-62	DOWN	protein TIFY 5A
LOC18790536	5.93376	9.05359e-91	8.77499e-89	UP	glu S.griseus protease inhibitor			LOC18768889	2.63999	1.75149e-97	1.47069e-95	UP	protein FMP32, mitochondrial			LOC18791591	-1.32065	1.76687e-63	1.49996e-61	DOWN	early light-induced protein 1, chloroplastic
LOC18770887	1.51835	9.99045e-91	9.6392e-89	UP	probable protein ABIL5			LOC18779736	2.20023	2.26965e-97	1.89822e-95	UP	protein DETOXIFICATION 40, transcript variant X1		BP:response to chemical(GO:0042221)| BP:drug transmembrane transport(GO:0006855)| BP:drug transport(GO:0015893)| BP:response to drug(GO:0042493)| MF:drug transmembrane transporter activity(GO:0015238)| MF:transporter activity(GO:0005215)| MF:transmembrane transporter activity(GO:0022857)| MF:antiporter activity(GO:0015297)| MF:secondary active transmembrane transporter activity(GO:0015291)| MF:ac…	LOC18767990	-2.74684	5.78817e-63	4.87212e-61	DOWN	uncharacterized LOC18767990
LOC18787733	1.15364	1.00858e-90	9.68741e-89	UP	uncharacterized LOC18787733			LOC18792155	1.15311	1.70625e-96	1.42138e-94	UP	uncharacterized LOC18792155			LOC18788919	1.3387	2.2118e-62	1.8539e-60	UP	F-box/kelch-repeat protein At1g67480
LOC109950196	-1.61906	5.34232e-90	5.10826e-88	DOWN	uncharacterized LOC109950196			LOC18789112	2.39017	1.97561e-96	1.63929e-94	UP	cytochrome P450 CYP82D47		MF:heme binding(GO:0020037)| MF:tetrapyrrole binding(GO:0046906)| MF:iron ion binding(GO:0005506)| MF:oxidoreductase activity, acting on paired donors, with incorporation or reduction of molecular oxygen(GO:0016705)	LOC18780292	-2.42392	3.17949e-60	2.63169e-58	DOWN	berberine bridge enzyme-like 21		MF:flavin adenine dinucleotide binding(GO:0050660)| MF:coenzyme binding(GO:0050662)
LOC18772628	-1.31096	9.23325e-90	8.78931e-88	DOWN	protein SRC2			LOC18772574	2.43439	3.39146e-96	2.80308e-94	UP	BAHD acyltransferase DCR		MF:transferase activity, transferring acyl groups other than amino-acyl groups(GO:0016747)| MF:transferase activity, transferring acyl groups(GO:0016746)	LOC18790209	-1.61731	5.45827e-60	4.49911e-58	DOWN	COBRA-like protein 7		BP:cell wall organization or biogenesis(GO:0071554)| BP:external encapsulating structure organization(GO:0045229)| BP:cell wall organization(GO:0071555)| BP:cellular component organization(GO:0016043)| BP:cellular component organization or biogenesis(GO:0071840)| BP:cellular component assembly(GO:0022607)| BP:cellular component biogenesis(GO:0044085)
LOC18778015	-1.67273	3.89678e-89	3.69293e-87	DOWN	uncharacterized LOC18778015			LOC18792291	1.43055	3.60373e-96	2.96689e-94	UP	uncharacterized LOC18792291			LOC18769532	-2.18109	8.11357e-60	6.66017e-58	DOWN	salicylic acid-binding protein 2
LOC18776415	-1.09471	5.04463e-89	4.75959e-87	DOWN	ethylene-responsive transcription factor 1A		MF:DNA binding transcription factor activity(GO:0003700)| MF:transcription regulator activity(GO:0140110)	LOC18770071	1.07768	5.34976e-96	4.38722e-94	UP	syntaxin-121	pper04130:SNARE interactions in vesicular transport	BP:vesicle-mediated transport(GO:0016192)	LOC18784997	-1.14735	2.00763e-59	1.64122e-57	DOWN	uncharacterized LOC18784997
LOC18786749	2.35756	8.02664e-89	7.53974e-87	UP	cytochrome P450 86A8	pper00073:Cutin, suberine and wax biosynthesis	MF:heme binding(GO:0020037)| MF:tetrapyrrole binding(GO:0046906)| MF:iron ion binding(GO:0005506)| MF:oxidoreductase activity, acting on paired donors, with incorporation or reduction of molecular oxygen(GO:0016705)	LOC18773615	2.86559	1.58439e-95	1.29429e-93	UP	phytosulfokines 3			LOC18788392	-1.61797	6.3698e-59	5.18591e-57	DOWN	ferrochelatase-2, chloroplastic	pper00860:Porphyrin metabolism| pper01240:Biosynthesis of cofactors	BP:pigment metabolic process(GO:0042440)| BP:tetrapyrrole metabolic process(GO:0033013)| BP:porphyrin-containing compound metabolic process(GO:0006778)| BP:tetrapyrrole biosynthetic process(GO:0033014)| BP:cofactor metabolic process(GO:0051186)| BP:cofactor biosynthetic process(GO:0051188)| MF:lyase activity(GO:0016829)
LOC18779449	4.81435	2.58296e-88	2.41564e-86	UP	O-acyltransferase WSD1		BP:lipid biosynthetic process(GO:0008610)| BP:lipid metabolic process(GO:0006629)| BP:glycerolipid biosynthetic process(GO:0045017)| BP:cellular lipid metabolic process(GO:0044255)| BP:glycerolipid metabolic process(GO:0046486)| MF:transferase activity, transferring acyl groups other than amino-acyl groups(GO:0016747)| MF:transferase activity, transferring acyl groups(GO:0016746)| MF:diacylglycer…	LOC18793083	1.59595	2.01956e-95	1.64341e-93	UP	MACPF domain-containing protein At1g14780			LOC18766476	-2.11465	9.12251e-58	7.33679e-56	DOWN	sugar transporter ERD6-like 7		MF:transmembrane transporter activity(GO:0022857)| MF:transporter activity(GO:0005215)
LOC18768296	1.58069	4.90338e-88	4.56571e-86	UP	rho GTPase-activating protein 2		BP:signal transduction(GO:0007165)| BP:signaling(GO:0023052)| BP:cell communication(GO:0007154)| BP:cellular response to stimulus(GO:0051716)	LOC18788742	6.00526	2.34506e-95	1.89366e-93	UP	aminotransferase ALD1	pper00300:Lysine biosynthesis| pper01230:Biosynthesis of amino acids	MF:coenzyme binding(GO:0050662)| MF:pyridoxal phosphate binding(GO:0030170)| MF:vitamin B6 binding(GO:0070279)| MF:vitamin binding(GO:0019842)	LOC18773408	-1.53385	1.15756e-57	9.27215e-56	DOWN	uncharacterized LOC18773408		MF:methyltransferase activity(GO:0008168)| MF:transferase activity, transferring one-carbon groups(GO:0016741)
LOC18787581	-1.15215	1.27744e-87	1.1843e-85	DOWN	probable WRKY transcription factor 70			LOC18792761	1.59568	4.10073e-95	3.2862e-93	UP	pleiotropic drug resistance protein 3, transcript variant X1	pper02010:ABC transporters	MF:ATPase activity(GO:0016887)| MF:hydrolase activity, acting on acid anhydrides, in phosphorus-containing anhydrides(GO:0016818)| MF:hydrolase activity, acting on acid anhydrides(GO:0016817)| MF:pyrophosphatase activity(GO:0016462)| MF:nucleoside-triphosphatase activity(GO:0017111)	LOC18770787	-1.70253	3.35945e-57	2.65879e-55	DOWN	universal stress protein YxiE
LOC18789555	-1.69601	8.03875e-87	7.38837e-85	DOWN	WAT1-related protein At4g08300			LOC18766371	-1.62404	1.31984e-93	1.04969e-91	DOWN	protein EXORDIUM-like 5			LOC18787559	1.9435	9.18491e-57	7.21179e-55	UP	GATA transcription factor 4		MF:sequence-specific DNA binding(GO:0043565)| MF:zinc ion binding(GO:0008270)
LOC18790292	3.11886	1.76084e-86	1.61144e-84	UP	inositol oxygenase 1, transcript variant X2	pper01250:Biosynthesis of nucleotide sugars| pper00053:Ascorbate and aldarate metabolism| pper00562:Inositol phosphate metabolism	BP:cellular carbohydrate metabolic process(GO:0044262)| BP:carbohydrate metabolic process(GO:0005975)| BP:small molecule catabolic process(GO:0044282)| BP:organic hydroxy compound metabolic process(GO:1901615)| BP:carbohydrate catabolic process(GO:0016052)| BP:cellular catabolic process(GO:0044248)| BP:organic substance catabolic process(GO:1901575)| BP:catabolic process(GO:0009056)| BP:small mol…	LOC18785389	1.70917	2.64912e-91	2.07557e-89	UP	protein RESPONSE TO LOW SULFUR 2			LOC18789021	-4.04284	9.90509e-57	7.74664e-55	DOWN	serine/threonine-protein kinase-like protein CCR4
LOC18771402	1.29215	2.72816e-86	2.48601e-84	UP	ABC transporter G family member 32	pper02010:ABC transporters	MF:nucleoside-triphosphatase activity(GO:0017111)| MF:pyrophosphatase activity(GO:0016462)| MF:hydrolase activity, acting on acid anhydrides, in phosphorus-containing anhydrides(GO:0016818)| MF:hydrolase activity, acting on acid anhydrides(GO:0016817)| MF:ATPase activity(GO:0016887)	LOC18780584	-1.75054	4.35013e-91	3.39568e-89	DOWN	TPR repeat-containing thioredoxin TTL1, transcript variant X1		BP:regulation of biological quality(GO:0065008)| BP:cellular homeostasis(GO:0019725)| BP:homeostatic process(GO:0042592)| BP:cell redox homeostasis(GO:0045454)	LOC18782182	-1.19504	1.39405e-56	1.086e-54	DOWN	VQ motif-containing protein 22
LOC18790846	-1.20324	3.02424e-86	2.74408e-84	DOWN	auxin-responsive protein IAA14	pper04075:Plant hormone signal transduction		LOC18766120	1.2711	1.33099e-90	1.03132e-88	UP	probable serine/threonine-protein kinase At1g54610			LOC18772593	-1.39914	5.46294e-56	4.23911e-54	DOWN	uncharacterized LOC18772593
LOC18791105	-1.75037	3.63706e-86	3.27228e-84	DOWN	aspartyl protease family protein At5g10770			LOC18768564	2.14253	5.07429e-90	3.90313e-88	UP	probable pectinesterase/pectinesterase inhibitor 7	pper00040:Pentose and glucuronate interconversions	BP:cell wall organization or biogenesis(GO:0071554)| BP:external encapsulating structure organization(GO:0045229)| BP:cell wall organization(GO:0071555)| BP:cell wall modification(GO:0042545)| BP:cellular component organization(GO:0016043)| BP:cellular component organization or biogenesis(GO:0071840)| MF:enzyme inhibitor activity(GO:0004857)| MF:hydrolase activity, acting on ester bonds(GO:001678…	LOC18766563	-1.19596	5.68868e-56	4.39711e-54	DOWN	PI-PLC X domain-containing protein At5g67130		BP:lipid metabolic process(GO:0006629)| MF:hydrolase activity, acting on ester bonds(GO:0016788)| MF:phosphoric diester hydrolase activity(GO:0008081)| MF:phosphoric ester hydrolase activity(GO:0042578)
LOC109948333	-4.06031	3.65939e-86	3.27853e-84	DOWN	uncharacterized LOC109948333			LOC18778046	1.13927	1.10951e-89	8.50327e-88	UP	protein STAY-GREEN, chloroplastic	pper00860:Porphyrin metabolism		LOC18780406	-2.76221	1.9469e-55	1.4875e-53	DOWN	L-type lectin-domain containing receptor kinase VII.1		MF:carbohydrate binding(GO:0030246)
LOC18777871	-2.73104	4.89139e-86	4.36398e-84	DOWN	uncharacterized LOC18777871			LOC18767425	1.48583	1.13437e-89	8.66229e-88	UP	mitochondrial uncoupling protein 4			LOC18774393	-1.10064	9.38732e-55	7.14479e-53	DOWN	bifunctional 3-dehydroquinate dehydratase/shikimate dehydrogenase, chloroplastic, transcript variant X1	pper00999:Biosynthesis of various plant secondary metabolites| pper00400:Phenylalanine, tyrosine and tryptophan biosynthesis| pper01230:Biosynthesis of amino acids	MF:carbon-oxygen lyase activity(GO:0016835)| MF:lyase activity(GO:0016829)| MF:oxidoreductase activity, acting on CH-OH group of donors(GO:0016614)| MF:hydro-lyase activity(GO:0016836)| MF:oxidoreductase activity, acting on the CH-OH group of donors, NAD or NADP as acceptor(GO:0016616)
LOC18779950	1.45018	7.08921e-86	6.29846e-84	UP	histone H3.2		CC:chromosome(GO:0005694)| CC:DNA packaging complex(GO:0044815)| CC:chromosomal part(GO:0044427)| CC:nucleosome(GO:0000786)| CC:chromatin(GO:0000785)| CC:protein-DNA complex(GO:0032993)| CC:non-membrane-bounded organelle(GO:0043228)| CC:intracellular non-membrane-bounded organelle(GO:0043232)| CC:organelle part(GO:0044422)| CC:intracellular organelle part(GO:0044446)| MF:protein heterodimerizatio…	LOC18771728	1.22083	4.69463e-89	3.57199e-87	UP	ethylene-responsive transcription factor ERF017		MF:DNA binding transcription factor activity(GO:0003700)| MF:transcription regulator activity(GO:0140110)	LOC18783915	-2.10283	1.11598e-54	8.46144e-53	DOWN	MDIS1-interacting receptor like kinase 2
LOC18779811	-1.30543	1.31834e-85	1.16643e-83	DOWN	NAC domain-containing protein 2			LOC18777731	-1.29929	2.74471e-88	2.07339e-86	DOWN	protein SIEVE ELEMENT OCCLUSION B			LOC18780456	-1.42401	2.93983e-54	2.22052e-52	DOWN	(3S,6E)-nerolidol synthase 1		MF:terpene synthase activity(GO:0010333)| MF:carbon-oxygen lyase activity, acting on phosphates(GO:0016838)| MF:carbon-oxygen lyase activity(GO:0016835)| MF:lyase activity(GO:0016829)| MF:magnesium ion binding(GO:0000287)
LOC18773215	-1.77854	2.14237e-85	1.88768e-83	DOWN	BTB/POZ and TAZ domain-containing protein 4		CC:nucleus(GO:0005634)| CC:intracellular membrane-bounded organelle(GO:0043231)| MF:transcription regulator activity(GO:0140110)| MF:transferase activity, transferring acyl groups other than amino-acyl groups(GO:0016747)| MF:transferase activity, transferring acyl groups(GO:0016746)| MF:N-acyltransferase activity(GO:0016410)| MF:acetyltransferase activity(GO:0016407)| MF:transcription factor acti…	LOC18773525	-3.31398	3.9563e-88	2.97796e-86	DOWN	non-specific lipid-transfer protein 3			LOC18766759	-1.51741	6.46425e-54	4.84575e-52	DOWN	probable flavin-containing monooxygenase 1		MF:oxidoreductase activity, acting on paired donors, with incorporation or reduction of molecular oxygen(GO:0016705)| MF:flavin adenine dinucleotide binding(GO:0050660)| MF:coenzyme binding(GO:0050662)| MF:N,N-dimethylaniline monooxygenase activity(GO:0004499)| MF:NADP binding(GO:0050661)| MF:oxidoreductase activity, acting on paired donors, with incorporation or reduction of molecular oxygen, NA…
LOC18790096	-1.32759	4.01964e-85	3.52719e-83	DOWN	MLP-like protein 329		BP:defense response(GO:0006952)| BP:response to stress(GO:0006950)	LOC18776928	2.4593	1.07855e-87	8.06085e-86	UP	UDP-glucose 6-dehydrogenase 5	pper00040:Pentose and glucuronate interconversions| pper00520:Amino sugar and nucleotide sugar metabolism| pper00053:Ascorbate and aldarate metabolism| pper01240:Biosynthesis of cofactors| pper01250:Biosynthesis of nucleotide sugars	MF:coenzyme binding(GO:0050662)| MF:oxidoreductase activity, acting on CH-OH group of donors(GO:0016614)| MF:oxidoreductase activity, acting on the CH-OH group of donors, NAD or NADP as acceptor(GO:0016616)| MF:NAD binding(GO:0051287)	LOC18772260	-1.64073	1.56272e-53	1.15834e-51	DOWN	uncharacterized LOC18772260
LOC18784388	2.44211	5.63806e-85	4.92706e-83	UP	expansin-B3			LOC18773337	1.03339	1.41925e-87	1.05697e-85	UP	uncharacterized LOC18773337			LOC18784382	-1.85402	1.72966e-53	1.27731e-51	DOWN	inositol oxygenase 1	pper01250:Biosynthesis of nucleotide sugars| pper00053:Ascorbate and aldarate metabolism| pper00562:Inositol phosphate metabolism	BP:cellular carbohydrate metabolic process(GO:0044262)| BP:carbohydrate metabolic process(GO:0005975)| BP:organic hydroxy compound metabolic process(GO:1901615)| BP:small molecule catabolic process(GO:0044282)| BP:carbohydrate catabolic process(GO:0016052)| BP:cellular catabolic process(GO:0044248)| BP:organic substance catabolic process(GO:1901575)| BP:catabolic process(GO:0009056)| BP:small mol…
LOC18772528	-3.13598	6.62334e-85	5.76447e-83	DOWN	peroxidase 17	pper00940:Phenylpropanoid biosynthesis	BP:response to oxidative stress(GO:0006979)| BP:response to stress(GO:0006950)| MF:heme binding(GO:0020037)| MF:tetrapyrrole binding(GO:0046906)| MF:peroxidase activity(GO:0004601)| MF:oxidoreductase activity, acting on peroxide as acceptor(GO:0016684)| MF:antioxidant activity(GO:0016209)	LOC18767063	1.28316	8.12333e-87	5.98627e-85	UP	classical arabinogalactan protein 1			LOC18776911	-1.9276	1.99223e-53	1.46576e-51	DOWN	hydroquinone glucosyltransferase		MF:transferase activity, transferring glycosyl groups(GO:0016757)| MF:transferase activity, transferring hexosyl groups(GO:0016758)
LOC18771971	1.73491	7.72554e-85	6.69641e-83	UP	solute carrier family 40 member 2		BP:metal ion transport(GO:0030001)| BP:cation transport(GO:0006812)| BP:cation transmembrane transport(GO:0098655)| BP:inorganic ion transmembrane transport(GO:0098660)| BP:inorganic cation transmembrane transport(GO:0098662)| BP:ion transport(GO:0006811)| BP:ion transmembrane transport(GO:0034220)| MF:metal ion transmembrane transporter activity(GO:0046873)| MF:transmembrane transporter activity…	LOC18793412	2.37504	3.03117e-85	2.21822e-83	UP	-		MF:coenzyme binding(GO:0050662)| MF:pyridoxal phosphate binding(GO:0030170)| MF:vitamin B6 binding(GO:0070279)| MF:vitamin binding(GO:0019842)	LOC18769219	-2.47761	2.23651e-53	1.63339e-51	DOWN	strigolactone esterase D14
LOC18791156	1.14784	4.40163e-84	3.79984e-82	UP	alpha-xylosidase 1		BP:carbohydrate metabolic process(GO:0005975)| MF:hydrolase activity, hydrolyzing O-glycosyl compounds(GO:0004553)| MF:hydrolase activity, acting on glycosyl bonds(GO:0016798)| MF:carbohydrate binding(GO:0030246)	LOC18790892	1.2039	6.64898e-84	4.84893e-82	UP	chorismate mutase 2	pper00400:Phenylalanine, tyrosine and tryptophan biosynthesis| pper01230:Biosynthesis of amino acids	BP:oxoacid metabolic process(GO:0043436)| BP:organic acid metabolic process(GO:0006082)| BP:carboxylic acid metabolic process(GO:0019752)| BP:small molecule metabolic process(GO:0044281)	LOC18767807	-1.17355	6.31381e-53	4.56087e-51	DOWN	pathogenesis-related protein 1	pper04016:MAPK signaling pathway - plant| pper04626:Plant-pathogen interaction| pper04075:Plant hormone signal transduction
LOC109950136	-1.94817	1.4152e-83	1.21679e-81	DOWN	uncharacterized LOC109950136			LOC18792481	4.78884	7.41005e-84	5.38532e-82	UP	UDP-glycosyltransferase 88F5	pper00941:Flavonoid biosynthesis	MF:transferase activity, transferring hexosyl groups(GO:0016758)| MF:transferase activity, transferring glycosyl groups(GO:0016757)	LOC18775280	1.17331	7.23143e-53	5.20479e-51	UP	histidine-containing phosphotransfer protein 1	pper04075:Plant hormone signal transduction	BP:phosphorelay signal transduction system(GO:0000160)| BP:intracellular signal transduction(GO:0035556)| BP:cell communication(GO:0007154)| BP:signal transduction(GO:0007165)| BP:signaling(GO:0023052)| BP:cellular response to stimulus(GO:0051716)
LOC18782111	1.2687	1.46215e-82	1.2471e-80	UP	malonate--CoA ligase	pper00061:Fatty acid biosynthesis| pper01212:Fatty acid metabolism| pper00280:Valine, leucine and isoleucine degradation		LOC18783530	3.05987	9.51761e-84	6.89324e-82	UP	cytochrome c1			LOC18777997	-1.71944	2.08916e-52	1.49285e-50	DOWN	uncharacterized LOC18777997
LOC109948440	1.67691	3.56198e-82	3.02598e-80	UP	glycine-rich protein 5			LOC18789400	3.55298	1.89292e-83	1.36161e-81	UP	IAA-amino acid hydrolase ILR1-like 1			LOC18782214	-2.32406	5.79867e-52	4.12869e-50	DOWN	probable calcium-binding protein CML23	pper04626:Plant-pathogen interaction	MF:calcium ion binding(GO:0005509)
LOC18779850	3.41365	5.15944e-82	4.34841e-80	UP	GDSL esterase/lipase At5g45670		MF:hydrolase activity, acting on ester bonds(GO:0016788)	LOC18787598	1.44187	3.42154e-83	2.4528e-81	UP	cucumisin		BP:proteolysis(GO:0006508)| MF:serine-type endopeptidase activity(GO:0004252)| MF:serine-type peptidase activity(GO:0008236)| MF:serine hydrolase activity(GO:0017171)| MF:endopeptidase activity(GO:0004175)| MF:peptidase activity(GO:0008233)| MF:peptidase activity, acting on L-amino acid peptides(GO:0070011)	LOC18768228	-1.88683	9.06436e-52	6.40796e-50	DOWN	L-ascorbate oxidase homolog		MF:copper ion binding(GO:0005507)
LOC18779070	-2.00973	1.10389e-81	9.26699e-80	DOWN	uncharacterized LOC18779070			LOC18793267	2.28153	7.13755e-83	5.06502e-81	UP	uncharacterized LOC18793267			LOC18776757	-2.53652	1.45771e-51	1.02686e-49	DOWN	purple acid phosphatase 3	pper00740:Riboflavin metabolism
LOC18771728	-2.71582	1.99287e-81	1.66643e-79	DOWN	ethylene-responsive transcription factor ERF017		MF:DNA binding transcription factor activity(GO:0003700)| MF:transcription regulator activity(GO:0140110)	LOC18778220	1.7131	3.24926e-82	2.29035e-80	UP	phospholipase A1-Igamma1, chloroplastic		BP:lipid metabolic process(GO:0006629)	LOC18775329	-1.50536	1.6086e-51	1.12915e-49	DOWN	protein LURP-one-related 8
LOC18777987	1.15631	7.50641e-81	6.22798e-79	UP	probable inactive receptor kinase At1g48480			LOC18789041	1.47178	6.00057e-82	4.2156e-80	UP	IAA-amino acid hydrolase ILR1-like 6			LOC18767901	-2.14222	2.43953e-51	1.70638e-49	DOWN	ethylene-responsive transcription factor 1B	pper04016:MAPK signaling pathway - plant| pper04075:Plant hormone signal transduction	MF:DNA binding transcription factor activity(GO:0003700)| MF:transcription regulator activity(GO:0140110)
LOC18788464	1.9397	1.52629e-80	1.26144e-78	UP	zinc-finger homeodomain protein 11			LOC18788516	-1.01044	1.42552e-81	9.98149e-80	DOWN	uncharacterized LOC18788516			LOC18793267	-3.41062	4.24125e-51	2.95623e-49	DOWN	uncharacterized LOC18793267
LOC18773539	2.96185	1.76035e-80	1.44926e-78	UP	beta-glucosidase 12		BP:carbohydrate metabolic process(GO:0005975)| MF:hydrolase activity, hydrolyzing O-glycosyl compounds(GO:0004553)| MF:hydrolase activity, acting on glycosyl bonds(GO:0016798)	LOC18779995	3.9909	3.87334e-81	2.69421e-79	UP	alpha carbonic anhydrase 7	pper00910:Nitrogen metabolism		LOC18769539	-1.98917	4.29952e-51	2.98636e-49	DOWN	uncharacterized LOC18769539
LOC18784791	-1.3067	2.30583e-80	1.89105e-78	DOWN	RING-H2 finger protein ATL74			LOC18778629	1.27623	3.94077e-81	2.7321e-79	UP	uncharacterized LOC18778629			LOC18792347	-2.107	8.89433e-51	6.1563e-49	DOWN	MLP-like protein 34		BP:defense response(GO:0006952)| BP:response to stress(GO:0006950)
LOC18790356	-1.41304	6.21245e-80	5.0754e-78	DOWN	cysteine proteinase inhibitor B		MF:enzyme inhibitor activity(GO:0004857)| MF:molecular function regulator(GO:0098772)| MF:enzyme regulator activity(GO:0030234)	LOC18771943	1.5379	7.10471e-81	4.90947e-79	UP	GRF1-interacting factor 1		MF:transcription regulator activity(GO:0140110)| MF:transcription factor activity, protein binding(GO:0000988)| MF:transcription factor activity, transcription factor binding(GO:0000989)| MF:transcription cofactor activity(GO:0003712)	LOC18780399	-3.87134	1.1515e-50	7.94258e-49	DOWN	uncharacterized LOC18780399
LOC18777156	-1.96657	1.11746e-79	9.05991e-78	DOWN	uncharacterized LOC18777156			LOC18792186	-1.19097	5.94594e-80	4.08197e-78	DOWN	uncharacterized LOC18792186			LOC18777606	-5.01949	1.33562e-50	9.14901e-49	DOWN	mavicyanin		MF:electron transfer activity(GO:0009055)
LOC18782871	2.52682	1.13151e-79	9.13911e-78	UP	gibberellin-regulated protein 4			LOC18777784	2.44931	1.75882e-79	1.19964e-77	UP	probable xyloglucan endotransglucosylase/hydrolase protein 30		BP:cellular glucan metabolic process(GO:0006073)| BP:glucan metabolic process(GO:0044042)| BP:cellular polysaccharide metabolic process(GO:0044264)| BP:polysaccharide metabolic process(GO:0005976)| BP:cellular carbohydrate metabolic process(GO:0044262)| BP:carbohydrate metabolic process(GO:0005975)| CC:extracellular region(GO:0005576)| CC:cell wall(GO:0005618)| CC:external encapsulating structure…	LOC18785047	-1.51552	1.4785e-50	1.00929e-48	DOWN	protein NSP-INTERACTING KINASE 2
LOC18778418	-1.2655	1.26682e-79	1.01934e-77	DOWN	uncharacterized LOC18778418			LOC18777865	1.11325	2.80593e-79	1.90767e-77	UP	hydroxymethylglutaryl-CoA synthase	pper00900:Terpenoid backbone biosynthesis| pper00650:Butanoate metabolism| pper00280:Valine, leucine and isoleucine degradation	BP:lipid biosynthetic process(GO:0008610)| BP:isoprenoid metabolic process(GO:0006720)| BP:isoprenoid biosynthetic process(GO:0008299)| BP:lipid metabolic process(GO:0006629)| BP:cellular lipid metabolic process(GO:0044255)| MF:transferase activity, transferring acyl groups(GO:0016746)	LOC109948297	2.63855	5.11814e-50	3.47003e-48	UP	collagen alpha-5(IV) chain-like
LOC18767597	-1.07287	2.40659e-79	1.92917e-77	DOWN	alpha-amylase	pper00500:Starch and sucrose metabolism	BP:carbohydrate metabolic process(GO:0005975)| MF:hydrolase activity, hydrolyzing O-glycosyl compounds(GO:0004553)| MF:hydrolase activity, acting on glycosyl bonds(GO:0016798)| MF:calcium ion binding(GO:0005509)| MF:amylase activity(GO:0016160)	LOC18776669	3.552	4.33463e-79	2.93752e-77	UP	dehydration-responsive element-binding protein 1E		MF:DNA binding transcription factor activity(GO:0003700)| MF:transcription regulator activity(GO:0140110)	LOC18775056	-3.17381	5.8994e-50	3.98611e-48	DOWN	probable linoleate 9S-lipoxygenase 5	pper00591:Linoleic acid metabolism	MF:oxidoreductase activity, acting on single donors with incorporation of molecular oxygen(GO:0016701)| MF:oxidoreductase activity, acting on single donors with incorporation of molecular oxygen, incorporation of two atoms of oxygen(GO:0016702)| MF:dioxygenase activity(GO:0051213)
LOC18772704	1.30517	1.16189e-78	9.24442e-77	UP	stress-response A/B barrel domain-containing protein At5g22580			LOC18789430	-1.02818	1.07357e-78	7.2059e-77	DOWN	ganglioside-induced differentiation-associated protein 2			LOC18790611	-1.92662	6.05524e-50	4.07754e-48	DOWN	protein TIFY 9	pper04075:Plant hormone signal transduction
LOC18778349	3.39859	2.22686e-78	1.76518e-76	UP	berberine bridge enzyme-like 8		MF:flavin adenine dinucleotide binding(GO:0050660)| MF:coenzyme binding(GO:0050662)	LOC18782177	1.06211	1.08817e-78	7.28075e-77	UP	probable galacturonosyltransferase-like 10		MF:transferase activity, transferring glycosyl groups(GO:0016757)	LOC18788831	-3.48758	6.76168e-50	4.53786e-48	DOWN	gibberellin 3-beta-dioxygenase 1, transcript variant X2	pper00904:Diterpenoid biosynthesis
LOC18767224	4.11548	5.40686e-78	4.27002e-76	UP	cytochrome P450 87A3		MF:heme binding(GO:0020037)| MF:tetrapyrrole binding(GO:0046906)| MF:iron ion binding(GO:0005506)| MF:oxidoreductase activity, acting on paired donors, with incorporation or reduction of molecular oxygen(GO:0016705)	LOC18793920	1.12141	1.70535e-78	1.13741e-76	UP	uncharacterized LOC18793920, transcript variant X1			LOC18773979	1.66935	1.54244e-49	1.03167e-47	UP	protein FANTASTIC FOUR 1
LOC18776813	-1.11543	5.94223e-78	4.6755e-76	DOWN	UDP-glucose 4-epimerase GEPI48	pper00520:Amino sugar and nucleotide sugar metabolism| pper01250:Biosynthesis of nucleotide sugars| pper00052:Galactose metabolism		LOC18774757	2.50029	1.82628e-78	1.21421e-76	UP	NAC domain-containing protein 90			LOC18788949	-1.22491	2.06353e-49	1.37557e-47	DOWN	ubiquinol oxidase, mitochondrial		MF:oxidoreductase activity, acting on diphenols and related substances as donors, oxygen as acceptor(GO:0016682)| MF:oxidoreductase activity, acting on diphenols and related substances as donors(GO:0016679)
LOC18766943	-2.00202	7.27154e-78	5.70041e-76	DOWN	tryptophan aminotransferase-related protein 4		MF:lyase activity(GO:0016829)	LOC18784382	2.00744	2.7504e-78	1.81716e-76	UP	inositol oxygenase 1	pper00053:Ascorbate and aldarate metabolism| pper00562:Inositol phosphate metabolism| pper01250:Biosynthesis of nucleotide sugars	BP:cellular carbohydrate metabolic process(GO:0044262)| BP:carbohydrate metabolic process(GO:0005975)| BP:organic hydroxy compound metabolic process(GO:1901615)| BP:small molecule catabolic process(GO:0044282)| BP:cellular catabolic process(GO:0044248)| BP:carbohydrate catabolic process(GO:0016052)| BP:organic substance catabolic process(GO:1901575)| BP:catabolic process(GO:0009056)| BP:small mol…	LOC18777958	-1.80354	2.5418e-49	1.68309e-47	DOWN	ubiquinol oxidase 2, mitochondrial		MF:oxidoreductase activity, acting on diphenols and related substances as donors, oxygen as acceptor(GO:0016682)| MF:oxidoreductase activity, acting on diphenols and related substances as donors(GO:0016679)
LOC18785255	-1.04675	1.11015e-77	8.63929e-76	DOWN	heavy metal-associated isoprenylated plant protein 39		BP:metal ion transport(GO:0030001)| BP:cation transport(GO:0006812)| BP:ion transport(GO:0006811)	LOC18783063	-1.292	1.26186e-77	8.28504e-76	DOWN	uncharacterized LOC18783063			LOC18767496	-3.85509	2.69638e-49	1.77952e-47	DOWN	uncharacterized LOC18767496
LOC109950542	-3.48568	2.63171e-77	2.04058e-75	DOWN	classical arabinogalactan protein 9-like			LOC109946533	-1.12082	1.92851e-77	1.26228e-75	DOWN	(R)-mandelonitrile lyase 4	pper00460:Cyanoamino acid metabolism	MF:coenzyme binding(GO:0050662)| MF:flavin adenine dinucleotide binding(GO:0050660)| MF:oxidoreductase activity, acting on CH-OH group of donors(GO:0016614)	LOC18785981	-3.67669	2.96733e-49	1.95185e-47	DOWN	BON1-associated protein 2
LOC18793253	4.9162	5.0887e-76	3.91719e-74	UP	probable pectinesterase/pectinesterase inhibitor 7	pper00040:Pentose and glucuronate interconversions	BP:cell wall organization or biogenesis(GO:0071554)| BP:external encapsulating structure organization(GO:0045229)| BP:cell wall organization(GO:0071555)| BP:cell wall modification(GO:0042545)| BP:cellular component organization(GO:0016043)| BP:cellular component organization or biogenesis(GO:0071840)| MF:enzyme inhibitor activity(GO:0004857)| MF:molecular function regulator(GO:0098772)| MF:enzyme…	LOC18779144	2.46411	7.96908e-77	5.19989e-75	UP	receptor-like protein 2			LOC18776484	-1.98127	5.14078e-49	3.34825e-47	DOWN	probable WRKY transcription factor 53
LOC18773511	3.61869	5.23754e-76	4.01727e-74	UP	non-specific lipid-transfer protein 1			LOC18780351	1.72267	2.64906e-76	1.7232e-74	UP	cationic amino acid transporter 1		MF:transporter activity(GO:0005215)| MF:transmembrane transporter activity(GO:0022857)	LOC18776473	-2.86597	6.59962e-49	4.28436e-47	DOWN	uncharacterized LOC18776473
LOC18766098	-1.02	7.05408e-75	5.39119e-73	DOWN	E3 ubiquitin-protein ligase RMA1H1	pper04141:Protein processing in endoplasmic reticulum		LOC18791196	2.5281	1.28794e-75	8.27582e-74	UP	2-alkenal reductase (NADP(+)-dependent)			LOC18770065	-1.75381	2.16046e-48	1.39342e-46	DOWN	peroxidase 44	pper00940:Phenylpropanoid biosynthesis	BP:response to stress(GO:0006950)| BP:response to oxidative stress(GO:0006979)| MF:heme binding(GO:0020037)| MF:tetrapyrrole binding(GO:0046906)| MF:peroxidase activity(GO:0004601)| MF:oxidoreductase activity, acting on peroxide as acceptor(GO:0016684)| MF:antioxidant activity(GO:0016209)
LOC18788392	-1.99688	9.63828e-75	7.31377e-73	DOWN	ferrochelatase-2, chloroplastic	pper00860:Porphyrin metabolism| pper01240:Biosynthesis of cofactors	BP:pigment metabolic process(GO:0042440)| BP:porphyrin-containing compound metabolic process(GO:0006778)| BP:tetrapyrrole biosynthetic process(GO:0033014)| BP:tetrapyrrole metabolic process(GO:0033013)| BP:cofactor biosynthetic process(GO:0051188)| BP:cofactor metabolic process(GO:0051186)| MF:lyase activity(GO:0016829)	LOC18792252	1.17839	6.26862e-75	4.01573e-73	UP	uncharacterized LOC18792252	pper00510:N-Glycan biosynthesis	BP:protein glycosylation(GO:0006486)| BP:glycoprotein metabolic process(GO:0009100)| BP:glycoprotein biosynthetic process(GO:0009101)| BP:macromolecule glycosylation(GO:0043413)| BP:glycosylation(GO:0070085)| BP:carbohydrate derivative metabolic process(GO:1901135)| BP:carbohydrate derivative biosynthetic process(GO:1901137)| MF:transferase activity, transferring hexosyl groups(GO:0016758)| MF:tr…	LOC18785093	-2.59754	2.41248e-48	1.54593e-46	DOWN	LOB domain-containing protein 1
LOC18778966	1.3798	1.13957e-74	8.61669e-73	UP	uncharacterized LOC18778966			LOC18767143	-1.46226	6.68391e-75	4.26879e-73	DOWN	uncharacterized protein At4g06744			LOC18785476	-1.68416	4.41434e-48	2.81964e-46	DOWN	uncharacterized LOC18785476
LOC18793059	3.26115	1.73426e-74	1.3067e-72	UP	amino acid permease 3, transcript variant X2			LOC18778485	1.54879	6.96298e-75	4.43359e-73	UP	extradiol ring-cleavage dioxygenase		MF:iron ion binding(GO:0005506)	LOC18792984	-2.09989	9.92037e-48	6.29611e-46	DOWN	uncharacterized LOC18792984
LOC18772505	-1.94372	2.86344e-74	2.1499e-72	DOWN	REF/SRPP-like protein At3g05500			LOC18768165	1.55692	1.21993e-74	7.74436e-73	UP	receptor-like protein kinase HAIKU2			LOC18791422	-1.44458	1.72448e-47	1.08408e-45	DOWN	ABC transporter B family member 11	pper02010:ABC transporters	MF:transmembrane transporter activity(GO:0022857)| MF:transporter activity(GO:0005215)| MF:ATPase activity, coupled(GO:0042623)| MF:active transmembrane transporter activity(GO:0022804)| MF:ATPase activity(GO:0016887)| MF:ATPase activity, coupled to transmembrane movement of substances(GO:0042626)| MF:ATPase activity, coupled to movement of substances(GO:0043492)| MF:primary active transmembrane …
LOC18790899	-1.20631	6.29553e-74	4.67734e-72	DOWN	RING-H2 finger protein ATL2			LOC109949454	1.79829	2.47512e-74	1.56653e-72	UP	uncharacterized LOC109949454			LOC18768889	-1.84263	1.99924e-47	1.25283e-45	DOWN	protein FMP32, mitochondrial
LOC18787303	3.94517	6.61157e-74	4.89509e-72	UP	caffeic acid 3-O-methyltransferase	pper00940:Phenylpropanoid biosynthesis| pper00380:Tryptophan metabolism	MF:O-methyltransferase activity(GO:0008171)| MF:protein dimerization activity(GO:0046983)| MF:methyltransferase activity(GO:0008168)| MF:transferase activity, transferring one-carbon groups(GO:0016741)	LOC18792950	4.20203	2.68208e-74	1.69244e-72	UP	protein SIEVE ELEMENT OCCLUSION B			LOC18769012	-2.12912	5.31378e-47	3.30903e-45	DOWN	5'-adenylylsulfate reductase 3, chloroplastic		BP:regulation of biological quality(GO:0065008)| BP:cell redox homeostasis(GO:0045454)| BP:cellular homeostasis(GO:0019725)| BP:homeostatic process(GO:0042592)
LOC18787533	-1.17567	1.10353e-73	8.14209e-72	DOWN	UNC93-like protein 1			LOC18768681	1.31513	7.42141e-74	4.65517e-72	UP	probable protein phosphatase 2C 63			LOC18779389	-1.70933	9.19829e-47	5.71012e-45	DOWN	berberine bridge enzyme-like 13	pper00940:Phenylpropanoid biosynthesis	MF:flavin adenine dinucleotide binding(GO:0050660)| MF:coenzyme binding(GO:0050662)
LOC18785670	-1.07641	1.11862e-73	8.22491e-72	DOWN	BAG family molecular chaperone regulator 6		MF:chaperone binding(GO:0051087)	LOC18783807	1.23639	9.95137e-74	6.22359e-72	UP	uncharacterized LOC18783807			LOC18776928	-2.74607	1.53983e-46	9.52919e-45	DOWN	UDP-glucose 6-dehydrogenase 5	pper00040:Pentose and glucuronate interconversions| pper00520:Amino sugar and nucleotide sugar metabolism| pper01250:Biosynthesis of nucleotide sugars| pper00053:Ascorbate and aldarate metabolism| pper01240:Biosynthesis of cofactors	MF:coenzyme binding(GO:0050662)| MF:oxidoreductase activity, acting on CH-OH group of donors(GO:0016614)| MF:NAD binding(GO:0051287)| MF:oxidoreductase activity, acting on the CH-OH group of donors, NAD or NADP as acceptor(GO:0016616)
LOC18793306	2.15299	3.88615e-73	2.84758e-71	UP	polyketide synthase 5, transcript variant X1	pper00941:Flavonoid biosynthesis| pper00960:Tropane, piperidine and pyridine alkaloid biosynthesis| pper04712:Circadian rhythm - plant		LOC18785775	1.78331	2.01811e-73	1.25839e-71	UP	3-hydroxyisobutyryl-CoA hydrolase 1, transcript variant X2	pper00280:Valine, leucine and isoleucine degradation| pper00410:beta-Alanine metabolism| pper00640:Propanoate metabolism| pper01200:Carbon metabolism	MF:thiolester hydrolase activity(GO:0016790)| MF:hydrolase activity, acting on ester bonds(GO:0016788)	LOC18775062	-2.13851	2.05517e-46	1.26789e-44	DOWN	calcium uniporter protein 6, mitochondrial, transcript variant X1
LOC18785452	1.27896	3.95021e-73	2.8846e-71	UP	BAHD acyltransferase DCR		MF:transferase activity, transferring acyl groups other than amino-acyl groups(GO:0016747)| MF:transferase activity, transferring acyl groups(GO:0016746)	LOC18788034	-1.21887	2.50605e-73	1.55804e-71	DOWN	long chain acyl-CoA synthetase 1, transcript variant X1	pper00061:Fatty acid biosynthesis| pper01212:Fatty acid metabolism| pper00071:Fatty acid degradation| pper04146:Peroxisome		LOC18783834	1.0034	2.07202e-46	1.27432e-44	UP	zinc finger CCCH domain-containing protein 18, transcript variant X2
LOC18787088	1.17026	4.62083e-73	3.3628e-71	UP	DNA damage-repair/toleration protein DRT100			LOC18775280	-1.02151	4.93288e-73	3.04884e-71	DOWN	histidine-containing phosphotransfer protein 1	pper04075:Plant hormone signal transduction	BP:intracellular signal transduction(GO:0035556)| BP:phosphorelay signal transduction system(GO:0000160)| BP:cell communication(GO:0007154)| BP:signal transduction(GO:0007165)| BP:signaling(GO:0023052)| BP:cellular response to stimulus(GO:0051716)	LOC18768697	-2.04927	7.27486e-46	4.46034e-44	DOWN	phytosulfokines		CC:extracellular region(GO:0005576)| MF:molecular function regulator(GO:0098772)
LOC18790446	1.45285	9.81479e-73	7.1184e-71	UP	probable cinnamyl alcohol dehydrogenase 6	pper00940:Phenylpropanoid biosynthesis		LOC18768297	1.14525	1.63801e-72	1.00943e-70	UP	scopoletin glucosyltransferase	pper00999:Biosynthesis of various plant secondary metabolites	MF:transferase activity, transferring hexosyl groups(GO:0016758)| MF:transferase activity, transferring glycosyl groups(GO:0016757)	LOC18768622	-1.58609	8.92501e-46	5.45524e-44	DOWN	uncharacterized LOC18768622
LOC18782995	3.33124	2.34583e-72	1.69559e-70	UP	protein trichome birefringence-like 43, transcript variant X2			LOC18771220	-1.89332	3.49506e-72	2.14133e-70	DOWN	probable carboxylesterase 15			LOC18784568	1.16113	1.09179e-45	6.65289e-44	UP	uncharacterized LOC18784568, transcript variant X1
LOC18787635	1.06931	5.52632e-72	3.98101e-70	UP	GDSL esterase/lipase CPRD49			LOC18771073	1.24259	4.94489e-72	3.01209e-70	UP	epoxide hydrolase A			LOC18775405	-1.74463	1.99246e-45	1.21041e-43	DOWN	wall-associated receptor kinase-like 1
LOC18774293	-2.729	3.37939e-71	2.42622e-69	DOWN	uncharacterized LOC18774293			LOC18786292	1.43635	1.11149e-71	6.73156e-70	UP	uncharacterized LOC18786292			LOC18784617	-1.46428	3.56438e-45	2.15873e-43	DOWN	NAC domain-containing protein 91
LOC18780098	1.44988	4.11143e-71	2.94188e-69	UP	protein CHUP1, chloroplastic			LOC18776102	2.59906	1.59344e-71	9.62275e-70	UP	acid beta-fructofuranosidase 2, vacuolar	pper00052:Galactose metabolism| pper00500:Starch and sucrose metabolism	MF:hydrolase activity, hydrolyzing O-glycosyl compounds(GO:0004553)| MF:hydrolase activity, acting on glycosyl bonds(GO:0016798)	LOC18785204	-1.25725	5.11222e-45	3.08676e-43	DOWN	siroheme synthase, transcript variant X1	pper00860:Porphyrin metabolism| pper01240:Biosynthesis of cofactors	MF:methyltransferase activity(GO:0008168)| MF:transferase activity, transferring one-carbon groups(GO:0016741)
LOC18768995	-1.31931	4.35422e-71	3.10518e-69	DOWN	protein PHLOEM PROTEIN 2-LIKE A1			LOC18777055	1.52405	1.02541e-70	6.12226e-69	UP	leucoanthocyanidin dioxygenase	pper00941:Flavonoid biosynthesis		LOC18768616	-1.00306	2.32092e-44	1.38871e-42	DOWN	uncharacterized LOC18768616		BP:lipid metabolic process(GO:0006629)
LOC18766203	-3.19661	5.97127e-71	4.24418e-69	DOWN	protein JINGUBANG			LOC18777442	3.0702	1.31963e-70	7.85666e-69	UP	disease resistance protein RPM1	pper04626:Plant-pathogen interaction	MF:ADP binding(GO:0043531)	LOC18790370	1.15259	3.22875e-44	1.92033e-42	UP	low affinity sulfate transporter 3, transcript variant X1		BP:sulfate transport(GO:0008272)| BP:sulfur compound transport(GO:0072348)| BP:anion transport(GO:0006820)| BP:inorganic anion transport(GO:0015698)| BP:ion transport(GO:0006811)| MF:transmembrane transporter activity(GO:0022857)| MF:transporter activity(GO:0005215)| MF:sulfate transmembrane transporter activity(GO:0015116)| MF:sulfur compound transmembrane transporter activity(GO:1901682)| MF:in…
LOC18787172	1.44903	6.43895e-71	4.56138e-69	UP	vicianin hydrolase		BP:carbohydrate metabolic process(GO:0005975)| MF:hydrolase activity, hydrolyzing O-glycosyl compounds(GO:0004553)| MF:hydrolase activity, acting on glycosyl bonds(GO:0016798)	LOC18789909	2.14979	5.62482e-70	3.3394e-68	UP	non-specific lipid-transfer protein 2			LOC18787222	-6.29867	6.65338e-44	3.94535e-42	DOWN	cyanogenic beta-glucosidase		BP:carbohydrate metabolic process(GO:0005975)| MF:hydrolase activity, acting on glycosyl bonds(GO:0016798)| MF:hydrolase activity, hydrolyzing O-glycosyl compounds(GO:0004553)
LOC18774998	-3.34348	7.54669e-71	5.32841e-69	DOWN	zinc finger protein ZAT11			LOC18780753	1.9103	1.7568e-68	1.02283e-66	UP	9-cis-epoxycarotenoid dioxygenase NCED1, chloroplastic	pper00906:Carotenoid biosynthesis	MF:oxidoreductase activity, acting on single donors with incorporation of molecular oxygen(GO:0016701)| MF:oxidoreductase activity, acting on single donors with incorporation of molecular oxygen, incorporation of two atoms of oxygen(GO:0016702)| MF:dioxygenase activity(GO:0051213)	LOC18793412	-3.93377	7.16087e-44	4.23365e-42	DOWN	-		MF:coenzyme binding(GO:0050662)| MF:vitamin binding(GO:0019842)| MF:pyridoxal phosphate binding(GO:0030170)| MF:vitamin B6 binding(GO:0070279)
LOC18780288	1.45914	1.45869e-70	1.02653e-68	UP	probable mannitol dehydrogenase	pper00940:Phenylpropanoid biosynthesis		LOC18787760	1.76006	4.38091e-68	2.5366e-66	UP	ethylene-responsive transcription factor ABR1		MF:DNA binding transcription factor activity(GO:0003700)| MF:transcription regulator activity(GO:0140110)	LOC18767570	-1.36389	1.50293e-43	8.80698e-42	DOWN	glutamyl-tRNA reductase 2, chloroplastic	pper00860:Porphyrin metabolism| pper01240:Biosynthesis of cofactors	BP:tetrapyrrole metabolic process(GO:0033013)| BP:tetrapyrrole biosynthetic process(GO:0033014)| MF:coenzyme binding(GO:0050662)| MF:oxidoreductase activity, acting on the aldehyde or oxo group of donors, NAD or NADP as acceptor(GO:0016620)| MF:NADP binding(GO:0050661)| MF:oxidoreductase activity, acting on the aldehyde or oxo group of donors(GO:0016903)| MF:catalytic activity, acting on RNA(GO:0…
LOC18778324	1.66818	1.98211e-70	1.39028e-68	UP	interactor of constitutive active ROPs 1, transcript variant X2			LOC18767463	5.52818	5.55379e-68	3.2069e-66	UP	cytochrome P450 82G1	pper00904:Diterpenoid biosynthesis	MF:heme binding(GO:0020037)| MF:tetrapyrrole binding(GO:0046906)| MF:iron ion binding(GO:0005506)| MF:oxidoreductase activity, acting on paired donors, with incorporation or reduction of molecular oxygen(GO:0016705)	LOC18780895	-1.2717	2.42611e-43	1.41749e-41	DOWN	uncharacterized LOC18780895
LOC18793920	-1.13621	2.0393e-70	1.4257e-68	DOWN	uncharacterized LOC18793920, transcript variant X1			LOC18789632	1.17028	8.85477e-68	5.09899e-66	UP	allene oxide synthase 1, chloroplastic	pper00592:alpha-Linolenic acid metabolism	MF:heme binding(GO:0020037)| MF:tetrapyrrole binding(GO:0046906)| MF:iron ion binding(GO:0005506)| MF:oxidoreductase activity, acting on paired donors, with incorporation or reduction of molecular oxygen(GO:0016705)	LOC18793860	-1.15133	4.08655e-43	2.35986e-41	DOWN	glucan endo-1,3-beta-glucosidase, basic vacuolar isoform		BP:carbohydrate metabolic process(GO:0005975)| MF:hydrolase activity, acting on glycosyl bonds(GO:0016798)| MF:hydrolase activity, hydrolyzing O-glycosyl compounds(GO:0004553)
LOC18776873	1.66509	2.49956e-70	1.74177e-68	UP	protein HOTHEAD		MF:flavin adenine dinucleotide binding(GO:0050660)| MF:oxidoreductase activity, acting on CH-OH group of donors(GO:0016614)| MF:coenzyme binding(GO:0050662)	LOC18786245	2.6245	2.93122e-67	1.67876e-65	UP	cucumisin		BP:proteolysis(GO:0006508)| MF:serine-type endopeptidase activity(GO:0004252)| MF:serine-type peptidase activity(GO:0008236)| MF:serine hydrolase activity(GO:0017171)| MF:endopeptidase activity(GO:0004175)| MF:peptidase activity(GO:0008233)| MF:peptidase activity, acting on L-amino acid peptides(GO:0070011)	LOC18793891	1.23369	4.67487e-43	2.69178e-41	UP	endochitinase A
LOC18776143	-1.03226	2.61065e-70	1.81325e-68	DOWN	peptide methionine sulfoxide reductase		MF:oxidoreductase activity, acting on a sulfur group of donors(GO:0016667)	LOC109947704	1.73417	6.57238e-67	3.75391e-65	UP	probable disease resistance RPP8-like protein 2		MF:ADP binding(GO:0043531)	LOC109946707	-1.70949	5.80016e-43	3.33007e-41	DOWN	(R)-mandelonitrile lyase 1-like	pper00460:Cyanoamino acid metabolism	MF:flavin adenine dinucleotide binding(GO:0050660)| MF:coenzyme binding(GO:0050662)| MF:oxidoreductase activity, acting on CH-OH group of donors(GO:0016614)
LOC18789798	1.86487	1.28347e-69	8.82821e-68	UP	CRC domain-containing protein TSO1, transcript variant X1			LOC18789260	2.33397	2.1756e-66	1.23927e-64	UP	probable metal-nicotianamine transporter YSL7			LOC109949353	-2.15924	8.72818e-43	4.9967e-41	DOWN	uncharacterized LOC109949353
LOC18769521	1.29896	2.15044e-69	1.4744e-67	UP	protein MID1-COMPLEMENTING ACTIVITY 1, transcript variant X4			LOC18787559	-1.56002	2.65015e-66	1.50551e-64	DOWN	GATA transcription factor 4		MF:sequence-specific DNA binding(GO:0043565)| MF:zinc ion binding(GO:0008270)	LOC18777909	-1.62344	1.20022e-42	6.85125e-41	DOWN	uncharacterized LOC18777909
LOC18778559	1.15886	2.51534e-69	1.71906e-67	UP	squamosa promoter-binding-like protein 3		CC:nucleus(GO:0005634)| CC:intracellular membrane-bounded organelle(GO:0043231)	LOC18793503	-1.05372	2.74046e-66	1.55263e-64	DOWN	3-ketoacyl-CoA synthase 10	pper04626:Plant-pathogen interaction| pper00062:Fatty acid elongation	BP:lipid biosynthetic process(GO:0008610)| BP:lipid metabolic process(GO:0006629)| BP:fatty acid biosynthetic process(GO:0006633)| BP:fatty acid metabolic process(GO:0006631)| BP:cellular lipid metabolic process(GO:0044255)| BP:monocarboxylic acid biosynthetic process(GO:0072330)| BP:monocarboxylic acid metabolic process(GO:0032787)| BP:organic acid biosynthetic process(GO:0016053)| BP:carboxylic…	LOC18791411	1.06441	2.43045e-42	1.37553e-40	UP	BURP domain protein RD22
LOC18781588	2.69756	8.94184e-69	6.05292e-67	UP	protein GAST1			LOC18775329	1.25529	8.15027e-66	4.60523e-64	UP	protein LURP-one-related 8			LOC18771492	-1.105	3.88534e-42	2.19268e-40	DOWN	EGF domain-specific O-linked N-acetylglucosamine transferase		MF:transferase activity, transferring glycosyl groups(GO:0016757)
LOC18791390	1.30078	1.33217e-68	8.94157e-67	UP	probable protein S-acyltransferase 22			LOC18772655	2.53291	9.94048e-66	5.58682e-64	UP	calcium-transporting ATPase 2, plasma membrane-type, transcript variant X1		MF:calmodulin binding(GO:0005516)	LOC18767348	-1.17597	4.43983e-42	2.49145e-40	DOWN	probable E3 ubiquitin-protein ligase BAH1-like 1
LOC109950601	3.05799	3.86783e-68	2.58538e-66	UP	EPIDERMAL PATTERNING FACTOR-like protein 9		BP:multicellular organism development(GO:0007275)| BP:developmental process(GO:0032502)| BP:anatomical structure development(GO:0048856)| BP:positive regulation of biological process(GO:0048518)| BP:multicellular organismal process(GO:0032501)	LOC18766013	2.2814	1.10155e-65	6.17456e-64	UP	transcription factor bHLH36		MF:protein dimerization activity(GO:0046983)	LOC18773133	-1.44289	5.43597e-42	3.04184e-40	DOWN	exonuclease DPD1, chloroplastic/mitochondrial
LOC18776648	-1.00241	1.26114e-67	8.3513e-66	DOWN	leucine-rich repeat receptor-like serine/threonine/tyrosine-protein kinase SOBIR1			LOC18783345	-1.23434	1.19343e-65	6.6718e-64	DOWN	UPF0301 protein Cpha266_0885			LOC109949941	1.36638	7.70979e-42	4.3021e-40	UP	titin-like
LOC18788572	-1.42923	4.45155e-67	2.92964e-65	DOWN	probable xyloglucan endotransglucosylase/hydrolase protein 33		BP:cellular carbohydrate metabolic process(GO:0044262)| BP:cellular glucan metabolic process(GO:0006073)| BP:glucan metabolic process(GO:0044042)| BP:cellular polysaccharide metabolic process(GO:0044264)| BP:polysaccharide metabolic process(GO:0005976)| BP:carbohydrate metabolic process(GO:0005975)| CC:extracellular region(GO:0005576)| CC:cell wall(GO:0005618)| CC:external encapsulating structure…	LOC18768016	1.0735	6.88764e-65	3.83018e-63	UP	probable methyltransferase PMT3, transcript variant X3		MF:methyltransferase activity(GO:0008168)| MF:transferase activity, transferring one-carbon groups(GO:0016741)	LOC18791043	-2.19671	1.83564e-41	1.01574e-39	DOWN	plant intracellular Ras-group-related LRR protein 6
LOC109950418	4.63594	4.67255e-67	3.06562e-65	UP	glycine-rich cell wall structural protein-like			LOC18789727	1.00795	1.37702e-64	7.63738e-63	UP	ethylene-responsive transcription factor RAP2-3		MF:DNA binding transcription factor activity(GO:0003700)| MF:transcription regulator activity(GO:0140110)	LOC18785033	1.53144	2.21785e-41	1.22382e-39	UP	putative protein TPRXL
LOC109950758	3.51212	5.08994e-67	3.32923e-65	UP	calcium-binding protein P-like			LOC18772177	1.59548	1.63684e-64	9.0546e-63	UP	probable L-cysteine desulfhydrase, chloroplastic	pper00270:Cysteine and methionine metabolism		LOC18778823	1.93696	4.19506e-41	2.30844e-39	UP	LRR receptor-like serine/threonine-protein kinase FLS2	pper04016:MAPK signaling pathway - plant| pper04626:Plant-pathogen interaction
LOC18784617	-1.60509	7.36849e-67	4.79019e-65	DOWN	NAC domain-containing protein 91			LOC18792350	1.63545	2.38261e-64	1.3077e-62	UP	uncharacterized LOC18792350			LOC18787003	-5.46295	6.62389e-41	3.62489e-39	DOWN	beta-D-glucosyl crocetin beta-1,6-glucosyltransferase		MF:transferase activity, transferring glycosyl groups(GO:0016757)| MF:transferase activity, transferring hexosyl groups(GO:0016758)
LOC18773622	-2.25792	1.46777e-66	9.48404e-65	DOWN	probable CCR4-associated factor 1 homolog 11	pper03018:RNA degradation		LOC18774828	1.13975	3.37406e-64	1.84705e-62	UP	heavy metal-associated isoprenylated plant protein 47			LOC18774998	-2.61943	3.87906e-40	2.11117e-38	DOWN	zinc finger protein ZAT11
LOC18773589	2.94447	1.5142e-66	9.75447e-65	UP	non-specific lipid-transfer protein 1			LOC18781997	-2.58795	3.85385e-64	2.09881e-62	DOWN	expansin-A15			LOC18778330	-2.45487	5.55373e-40	2.99796e-38	DOWN	serine carboxypeptidase-like 31		BP:proteolysis(GO:0006508)| MF:serine-type carboxypeptidase activity(GO:0004185)| MF:carboxypeptidase activity(GO:0004180)| MF:serine-type exopeptidase activity(GO:0070008)| MF:serine-type peptidase activity(GO:0008236)| MF:serine hydrolase activity(GO:0017171)| MF:exopeptidase activity(GO:0008238)| MF:peptidase activity(GO:0008233)| MF:peptidase activity, acting on L-amino acid peptides(GO:00700…
LOC18770071	-1.3211	6.18848e-66	3.95081e-64	DOWN	syntaxin-121	pper04130:SNARE interactions in vesicular transport	BP:vesicle-mediated transport(GO:0016192)	LOC18793759	-1.59063	3.91565e-64	2.12697e-62	DOWN	cytokinin dehydrogenase 5	pper00908:Zeatin biosynthesis	BP:amine metabolic process(GO:0009308)| BP:regulation of biological quality(GO:0065008)| MF:coenzyme binding(GO:0050662)| MF:oxidoreductase activity, acting on the CH-NH group of donors(GO:0016645)| MF:flavin adenine dinucleotide binding(GO:0050660)	LOC18791006	-1.24198	9.60494e-40	5.15681e-38	DOWN	cellulose synthase-like protein E1		BP:cellular glucan metabolic process(GO:0006073)| BP:glucan metabolic process(GO:0044042)| BP:cellular polysaccharide metabolic process(GO:0044264)| BP:polysaccharide metabolic process(GO:0005976)| BP:cellular carbohydrate metabolic process(GO:0044262)| BP:carbohydrate metabolic process(GO:0005975)| BP:cellulose metabolic process(GO:0030243)| BP:cellulose biosynthetic process(GO:0030244)| BP:poly…
LOC18773697	1.62122	9.22894e-66	5.8568e-64	UP	expansin-A6			LOC18774226	1.01168	6.06444e-64	3.27728e-62	UP	receptor-like protein kinase FERONIA			LOC18770071	-1.13519	1.481e-39	7.8874e-38	DOWN	syntaxin-121	pper04130:SNARE interactions in vesicular transport	BP:vesicle-mediated transport(GO:0016192)
LOC18774002	-1.9572	9.62687e-66	6.09121e-64	DOWN	non-specific lipid-transfer protein 1-like			LOC18786183	1.64877	6.74893e-64	3.63786e-62	UP	UDP-glycosyltransferase 76F1		MF:transferase activity, transferring hexosyl groups(GO:0016758)| MF:transferase activity, transferring glycosyl groups(GO:0016757)	LOC18771367	-1.10839	3.09574e-39	1.6443e-37	DOWN	uncharacterized acetyltransferase At3g50280		MF:transferase activity, transferring acyl groups other than amino-acyl groups(GO:0016747)| MF:transferase activity, transferring acyl groups(GO:0016746)
LOC109946500	2.47849	1.05776e-65	6.67299e-64	UP	uncharacterized LOC109946500			LOC18772183	-1.62184	5.82009e-63	3.10543e-61	DOWN	UDP-glucose iridoid glucosyltransferase		MF:transferase activity, transferring hexosyl groups(GO:0016758)| MF:transferase activity, transferring glycosyl groups(GO:0016757)	LOC18776583	-1.21678	6.88327e-39	3.6366e-37	DOWN	mitochondrial phosphate carrier protein 2, mitochondrial
LOC18767541	-1.53411	2.12055e-65	1.33382e-63	DOWN	alcohol dehydrogenase 1	pper00592:alpha-Linolenic acid metabolism| pper00350:Tyrosine metabolism| pper00071:Fatty acid degradation| pper00620:Pyruvate metabolism| pper00010:Glycolysis / Gluconeogenesis		LOC109950678	2.14578	7.82864e-63	4.16658e-61	UP	classical arabinogalactan protein 9-like			LOC18778485	-1.22419	6.98237e-39	3.67917e-37	DOWN	extradiol ring-cleavage dioxygenase		MF:iron ion binding(GO:0005506)
LOC18786209	1.59663	2.87684e-65	1.8042e-63	UP	subtilisin-like protease SBT4.14		BP:proteolysis(GO:0006508)| MF:serine-type peptidase activity(GO:0008236)| MF:serine hydrolase activity(GO:0017171)| MF:serine-type endopeptidase activity(GO:0004252)| MF:endopeptidase activity(GO:0004175)| MF:peptidase activity, acting on L-amino acid peptides(GO:0070011)| MF:peptidase activity(GO:0008233)	LOC18777389	3.73184	1.45702e-62	7.73505e-61	UP	beta-carotene 3-hydroxylase 1, chloroplastic	pper00906:Carotenoid biosynthesis	BP:lipid biosynthetic process(GO:0008610)| BP:lipid metabolic process(GO:0006629)| MF:iron ion binding(GO:0005506)	LOC18793161	-2.14124	8.67794e-39	4.56051e-37	DOWN	protein SULFUR DEFICIENCY-INDUCED 2
LOC18766170	-1.46113	5.62751e-65	3.51893e-63	DOWN	uncharacterized LOC18766170			LOC18780895	2.50199	2.88268e-62	1.52651e-60	UP	uncharacterized LOC18780895			LOC18772574	-1.83118	9.30811e-39	4.87877e-37	DOWN	BAHD acyltransferase DCR		MF:transferase activity, transferring acyl groups other than amino-acyl groups(GO:0016747)| MF:transferase activity, transferring acyl groups(GO:0016746)
LOC18776604	1.26441	8.25431e-65	5.1464e-63	UP	uncharacterized LOC18776604, transcript variant X1			LOC18772036	1.35007	5.73453e-62	3.0291e-60	UP	calmodulin-binding protein 60 G		MF:calmodulin binding(GO:0005516)	LOC18793913	-1.05164	1.00234e-38	5.23985e-37	DOWN	uncharacterized LOC18793913
LOC18785047	2.32168	8.32761e-65	5.17696e-63	UP	protein NSP-INTERACTING KINASE 2			LOC18782427	2.74845	1.0712e-61	5.64414e-60	UP	probable WRKY transcription factor 71		MF:DNA binding transcription factor activity(GO:0003700)| MF:transcription regulator activity(GO:0140110)| MF:sequence-specific DNA binding(GO:0043565)	LOC18787223	1.32412	1.37393e-38	7.16356e-37	UP	uncharacterized LOC18787223
LOC18775073	1.1645	1.10456e-64	6.84669e-63	UP	beta-glucosidase 12, transcript variant X1	pper00460:Cyanoamino acid metabolism	BP:carbohydrate metabolic process(GO:0005975)| MF:hydrolase activity, hydrolyzing O-glycosyl compounds(GO:0004553)| MF:hydrolase activity, acting on glycosyl bonds(GO:0016798)	LOC18771254	2.45838	1.32743e-61	6.97677e-60	UP	protein LURP-one-related 6			LOC18792011	-1.43065	1.91943e-38	9.98153e-37	DOWN	aldehyde oxidase GLOX1
LOC18788019	-1.59746	1.17002e-64	7.2314e-63	DOWN	probable protein phosphatase 2C 49			LOC18770288	1.3115	1.39041e-61	7.2896e-60	UP	BTB/POZ domain-containing protein At2g24240		BP:cellular component organization(GO:0016043)| BP:cellular component assembly(GO:0022607)| BP:protein-containing complex subunit organization(GO:0043933)| BP:cellular component organization or biogenesis(GO:0071840)| BP:protein-containing complex assembly(GO:0065003)| BP:cellular component biogenesis(GO:0044085)	LOC18784449	-1.68587	2.07114e-38	1.07423e-36	DOWN	thaumatin-like protein 1
LOC18777511	-2.27707	6.97474e-64	4.28595e-62	DOWN	probable calcium-binding protein CML31	pper04626:Plant-pathogen interaction	MF:calcium ion binding(GO:0005509)	LOC18772652	-1.86028	2.06868e-61	1.07919e-59	DOWN	potassium transporter 1		BP:metal ion transport(GO:0030001)| BP:cellular potassium ion transport(GO:0071804)| BP:potassium ion transmembrane transport(GO:0071805)| BP:potassium ion transport(GO:0006813)| BP:ion transport(GO:0006811)| BP:cation transport(GO:0006812)| BP:monovalent inorganic cation transport(GO:0015672)| BP:ion transmembrane transport(GO:0034220)| BP:cation transmembrane transport(GO:0098655)| BP:inorganic…	LOC18787715	1.53356	2.32957e-38	1.20513e-36	UP	protein NETWORKED 4B, transcript variant X2		MF:cytoskeletal protein binding(GO:0008092)| MF:actin binding(GO:0003779)
LOC18780630	-1.07179	9.38759e-64	5.75206e-62	DOWN	protein translation factor SUI1 homolog, transcript variant X1		BP:translational initiation(GO:0006413)| BP:translation(GO:0006412)| BP:peptide biosynthetic process(GO:0043043)| BP:peptide metabolic process(GO:0006518)| BP:amide biosynthetic process(GO:0043604)| BP:cellular amide metabolic process(GO:0043603)| MF:translation initiation factor activity(GO:0003743)| MF:translation factor activity, RNA binding(GO:0008135)| MF:RNA binding(GO:0003723)	LOC18777825	1.85511	6.0731e-61	3.13717e-59	UP	disease resistance protein RPM1	pper04626:Plant-pathogen interaction	MF:ADP binding(GO:0043531)	LOC109948843	3.73597	3.75409e-38	1.93199e-36	UP	glycine-rich protein HC1-like
LOC18790209	-1.50779	1.21498e-63	7.42322e-62	DOWN	COBRA-like protein 7		BP:cell wall organization or biogenesis(GO:0071554)| BP:external encapsulating structure organization(GO:0045229)| BP:cell wall organization(GO:0071555)| BP:cell wall biogenesis(GO:0042546)| BP:cellular component organization(GO:0016043)| BP:cellular component organization or biogenesis(GO:0071840)| BP:cellular component assembly(GO:0022607)| BP:cellular component biogenesis(GO:0044085)	LOC18777220	1.09367	7.75978e-61	3.99866e-59	UP	non-specific lipid-transfer protein 2			LOC18770392	1.17673	3.90635e-38	2.00516e-36	UP	heat shock cognate 70 kDa protein	pper04144:Endocytosis| pper04141:Protein processing in endoplasmic reticulum| pper03040:Spliceosome
LOC18775062	-2.31837	2.62557e-63	1.59049e-61	DOWN	calcium uniporter protein 6, mitochondrial, transcript variant X1			LOC18784711	1.19286	8.84339e-61	4.54594e-59	UP	delta(8)-fatty-acid desaturase 1, transcript variant X1		BP:lipid metabolic process(GO:0006629)	LOC18779196	-1.8933	5.46341e-38	2.78999e-36	DOWN	F-box protein At1g61340
LOC18793250	-1.64361	3.79949e-63	2.29509e-61	DOWN	putative clathrin assembly protein At4g40080		MF:lipid binding(GO:0008289)| MF:phospholipid binding(GO:0005543)	LOC18767272	-1.30259	9.20079e-61	4.71815e-59	DOWN	uncharacterized LOC18767272			LOC109950683	-3.10428	1.73875e-37	8.83382e-36	DOWN	classical arabinogalactan protein 9-like
LOC18793940	2.29962	3.96892e-63	2.39065e-61	UP	leucine-rich repeat extensin-like protein 6			LOC18782524	5.52206	2.31561e-60	1.18169e-58	UP	tryptophan synthase alpha chain	pper00400:Phenylalanine, tyrosine and tryptophan biosynthesis| pper00260:Glycine, serine and threonine metabolism| pper01230:Biosynthesis of amino acids	BP:amine metabolic process(GO:0009308)| BP:aromatic amino acid family metabolic process(GO:0009072)| BP:cellular biogenic amine metabolic process(GO:0006576)| BP:cellular amine metabolic process(GO:0044106)| BP:alpha-amino acid metabolic process(GO:1901605)| BP:oxoacid metabolic process(GO:0043436)| BP:organic acid metabolic process(GO:0006082)| BP:carboxylic acid metabolic process(GO:0019752)| B…	LOC18789875	-3.38484	2.14183e-37	1.08263e-35	DOWN	uncharacterized LOC18789875		MF:electron transfer activity(GO:0009055)
LOC109950543	1.62343	2.65769e-62	1.5874e-60	UP	classical arabinogalactan protein 26			LOC18768710	2.63904	2.56861e-60	1.30448e-58	UP	tryptophan aminotransferase-related protein 4		MF:lyase activity(GO:0016829)	LOC18779701	-1.31647	7.53036e-37	3.7871e-35	DOWN	uncharacterized LOC18779701
LOC109948710	-1.45891	3.67974e-62	2.19171e-60	DOWN	thioredoxin H-type-like		BP:cell redox homeostasis(GO:0045454)| BP:cellular homeostasis(GO:0019725)| BP:homeostatic process(GO:0042592)| BP:regulation of biological quality(GO:0065008)	LOC109948464	2.03881	2.92189e-60	1.48033e-58	UP	uncharacterized LOC109948464			LOC18784790	-2.864	8.34902e-37	4.18822e-35	DOWN	polygalacturonase	pper00040:Pentose and glucuronate interconversions	BP:carbohydrate metabolic process(GO:0005975)| MF:hydrolase activity, acting on glycosyl bonds(GO:0016798)| MF:hydrolase activity, hydrolyzing O-glycosyl compounds(GO:0004553)| MF:polygalacturonase activity(GO:0004650)
LOC18789784	-1.12063	7.31001e-62	4.32976e-60	DOWN	uncharacterized LOC18789784			LOC18778959	-1.04075	6.03689e-60	3.04387e-58	DOWN	protein E6			LOC18768424	-7.25134	9.30878e-37	4.6462e-35	DOWN	ethylene-responsive transcription factor ERF109		MF:DNA binding transcription factor activity(GO:0003700)| MF:transcription regulator activity(GO:0140110)
LOC18792174	2.44079	8.97757e-62	5.30273e-60	UP	endoglucanase 8	pper00500:Starch and sucrose metabolism	BP:carbohydrate metabolic process(GO:0005975)| MF:hydrolase activity, hydrolyzing O-glycosyl compounds(GO:0004553)| MF:hydrolase activity, acting on glycosyl bonds(GO:0016798)	LOC18774839	-2.20254	1.01437e-58	5.04216e-57	DOWN	glycerol-3-phosphate 2-O-acyltransferase 6	pper00561:Glycerolipid metabolism| pper00564:Glycerophospholipid metabolism	MF:transferase activity, transferring acyl groups(GO:0016746)	LOC18772992	1.76082	1.0646e-36	5.28707e-35	UP	L-type lectin-domain containing receptor kinase IV.1		MF:carbohydrate binding(GO:0030246)
LOC18785541	-2.35693	2.29723e-61	1.34942e-59	DOWN	NAC domain-containing protein 86			LOC18776476	1.80035	1.14606e-58	5.68338e-57	UP	BTB/POZ and TAZ domain-containing protein 1		CC:nucleus(GO:0005634)| CC:intracellular membrane-bounded organelle(GO:0043231)| MF:transcription regulator activity(GO:0140110)| MF:transferase activity, transferring acyl groups other than amino-acyl groups(GO:0016747)| MF:transferase activity, transferring acyl groups(GO:0016746)| MF:N-acyltransferase activity(GO:0016410)| MF:acetyltransferase activity(GO:0016407)| MF:transcription factor acti…	LOC18778342	-1.37614	1.08033e-36	5.35183e-35	DOWN	patellin-4
LOC18784643	1.43962	4.21466e-61	2.46584e-59	UP	probable LRR receptor-like serine/threonine-protein kinase IRK			LOC18781964	1.42576	1.98277e-58	9.80961e-57	UP	uncharacterized protein At5g19025			LOC18783614	-3.45878	1.53945e-36	7.58838e-35	DOWN	ABC transporter E family member 2		MF:ATPase activity(GO:0016887)| MF:nucleoside-triphosphatase activity(GO:0017111)| MF:hydrolase activity, acting on acid anhydrides, in phosphorus-containing anhydrides(GO:0016818)| MF:hydrolase activity, acting on acid anhydrides(GO:0016817)| MF:pyrophosphatase activity(GO:0016462)
LOC18789806	1.05688	4.22094e-61	2.46584e-59	UP	aspartyl protease family protein At5g10770			LOC18792390	1.17012	2.74682e-58	1.35579e-56	UP	uncharacterized LOC18792390			LOC18790332	-1.17839	2.8005e-36	1.37363e-34	DOWN	ribonuclease 3		MF:hydrolase activity, acting on ester bonds(GO:0016788)| MF:endoribonuclease activity(GO:0004521)| MF:endonuclease activity(GO:0004519)| MF:ribonuclease activity(GO:0004540)| MF:nuclease activity(GO:0004518)| MF:catalytic activity, acting on RNA(GO:0140098)| MF:RNA binding(GO:0003723)
LOC18787012	-2.59601	2.03205e-60	1.18386e-58	DOWN	BON1-associated protein 2			LOC18790633	2.0277	7.79381e-58	3.82896e-56	UP	probable receptor-like protein kinase At1g11050			LOC18787520	-1.3818	3.53382e-36	1.72057e-34	DOWN	beta-D-glucosyl crocetin beta-1,6-glucosyltransferase		MF:transferase activity, transferring glycosyl groups(GO:0016757)| MF:transferase activity, transferring hexosyl groups(GO:0016758)
LOC109949018	1.1759	2.41452e-60	1.39905e-58	UP	GDSL esterase/lipase At5g45910-like		MF:hydrolase activity, acting on ester bonds(GO:0016788)	LOC18780810	-2.18647	1.41368e-57	6.91293e-56	DOWN	peroxidase 47	pper00940:Phenylpropanoid biosynthesis	BP:response to oxidative stress(GO:0006979)| BP:response to stress(GO:0006950)| MF:heme binding(GO:0020037)| MF:tetrapyrrole binding(GO:0046906)| MF:peroxidase activity(GO:0004601)| MF:antioxidant activity(GO:0016209)| MF:oxidoreductase activity, acting on peroxide as acceptor(GO:0016684)	LOC18774516	-1.07045	4.75386e-36	2.3033e-34	DOWN	arogenate dehydratase/prephenate dehydratase 6, chloroplastic	pper00400:Phenylalanine, tyrosine and tryptophan biosynthesis| pper01230:Biosynthesis of amino acids	BP:drug metabolic process(GO:0017144)| BP:aromatic amino acid family metabolic process(GO:0009072)| BP:aromatic amino acid family biosynthetic process(GO:0009073)| BP:alpha-amino acid metabolic process(GO:1901605)| BP:organic acid biosynthetic process(GO:0016053)| BP:carboxylic acid biosynthetic process(GO:0046394)| BP:alpha-amino acid biosynthetic process(GO:1901607)| BP:small molecule biosynthe…
LOC18774916	-1.29571	5.11533e-60	2.95594e-58	DOWN	7-deoxyloganetin glucosyltransferase		MF:transferase activity, transferring hexosyl groups(GO:0016758)| MF:transferase activity, transferring glycosyl groups(GO:0016757)	LOC18773281	-1.57987	2.31319e-57	1.12854e-55	DOWN	fatty acyl-CoA reductase 3	pper00073:Cutin, suberine and wax biosynthesis| pper04146:Peroxisome		LOC109947687	1.98009	1.36163e-35	6.54935e-34	UP	uncharacterized LOC109947687
LOC18780292	-1.08636	8.66905e-60	4.98248e-58	DOWN	berberine bridge enzyme-like 21		MF:flavin adenine dinucleotide binding(GO:0050660)| MF:coenzyme binding(GO:0050662)	LOC18769141	1.21166	3.05485e-57	1.48693e-55	UP	-			LOC109947792	-3.57979	2.49515e-35	1.19437e-33	DOWN	7-deoxyloganetin glucosyltransferase-like		MF:transferase activity, transferring glycosyl groups(GO:0016757)| MF:transferase activity, transferring hexosyl groups(GO:0016758)
LOC18773337	-1.45908	1.09496e-59	6.27631e-58	DOWN	uncharacterized LOC18773337			LOC18771700	-2.01823	7.70977e-57	3.74403e-55	DOWN	protein RALF-like 34			LOC18771662	2.32759	2.59295e-35	1.2382e-33	UP	growth-regulating factor 1, transcript variant X1		CC:nucleus(GO:0005634)| CC:intracellular membrane-bounded organelle(GO:0043231)
LOC18773427	-1.16026	1.29336e-59	7.39364e-58	DOWN	CBL-interacting serine/threonine-protein kinase 11		BP:signal transduction(GO:0007165)| BP:signaling(GO:0023052)| BP:cell communication(GO:0007154)| BP:cellular response to stimulus(GO:0051716)	LOC18771719	1.08473	7.87663e-57	3.81627e-55	UP	uncharacterized acetyltransferase At3g50280		MF:transferase activity, transferring acyl groups other than amino-acyl groups(GO:0016747)| MF:transferase activity, transferring acyl groups(GO:0016746)	LOC18777047	-3.14921	3.96179e-35	1.8828e-33	DOWN	transcription factor bHLH14		MF:protein dimerization activity(GO:0046983)
LOC18789997	1.24878	1.41179e-59	8.04911e-58	UP	basic 7S globulin 2			LOC18768401	1.53359	9.03475e-57	4.36735e-55	UP	glutathione gamma-glutamylcysteinyltransferase 1, transcript variant X2		BP:response to chemical(GO:0042221)| BP:peptide metabolic process(GO:0006518)| BP:cellular amide metabolic process(GO:0043603)| BP:peptide biosynthetic process(GO:0043043)| BP:amide biosynthetic process(GO:0043604)| MF:transferase activity, transferring acyl groups(GO:0016746)	LOC18772287	-1.04055	4.36165e-35	2.05806e-33	DOWN	E3 ubiquitin-protein ligase ATL6
LOC18792763	-1.82928	1.87327e-59	1.06516e-57	DOWN	metalloendoproteinase 2-MMP		BP:proteolysis(GO:0006508)| CC:extracellular region(GO:0005576)| MF:metalloendopeptidase activity(GO:0004222)| MF:endopeptidase activity(GO:0004175)| MF:peptidase activity, acting on L-amino acid peptides(GO:0070011)| MF:metallopeptidase activity(GO:0008237)| MF:peptidase activity(GO:0008233)| MF:zinc ion binding(GO:0008270)	LOC18783169	1.56965	1.27316e-56	6.14032e-55	UP	COBRA-like protein 1		BP:cell wall organization or biogenesis(GO:0071554)| BP:external encapsulating structure organization(GO:0045229)| BP:cell wall organization(GO:0071555)| BP:cellular component organization(GO:0016043)| BP:cellular component assembly(GO:0022607)| BP:cellular component organization or biogenesis(GO:0071840)| BP:cellular component biogenesis(GO:0044085)	LOC18773444	-1.0045	5.6203e-35	2.64567e-33	DOWN	protein enabled homolog
LOC18778091	-1.1628	2.89338e-59	1.64084e-57	DOWN	glycosyltransferase family 92 protein RCOM_0530710			LOC18777659	2.4977	1.70851e-56	8.22112e-55	UP	cellulose synthase-like protein D3, transcript variant X1		BP:cellular glucan metabolic process(GO:0006073)| BP:glucan metabolic process(GO:0044042)| BP:cellular polysaccharide metabolic process(GO:0044264)| BP:polysaccharide metabolic process(GO:0005976)| BP:cellular carbohydrate metabolic process(GO:0044262)| BP:carbohydrate metabolic process(GO:0005975)| BP:cellulose metabolic process(GO:0030243)| BP:cellulose biosynthetic process(GO:0030244)| BP:cell…	LOC18784383	-2.50261	7.43555e-35	3.48366e-33	DOWN	zinc finger protein 6
LOC18791864	1.00779	3.0581e-59	1.72965e-57	UP	protein TIFY 6B	pper04075:Plant hormone signal transduction		LOC18767354	2.45377	2.13296e-56	1.02402e-54	UP	protein LIGHT-DEPENDENT SHORT HYPOCOTYLS 4			LOC18777871	-4.77299	1.8514e-34	8.57299e-33	DOWN	uncharacterized LOC18777871
LOC18780383	-1.14479	4.54579e-59	2.55752e-57	DOWN	probable leucine-rich repeat receptor-like serine/threonine-protein kinase At3g14840, transcript variant X1			LOC18776970	1.42564	2.30528e-56	1.10423e-54	UP	methanol O-anthraniloyltransferase		MF:transferase activity, transferring acyl groups other than amino-acyl groups(GO:0016747)| MF:transferase activity, transferring acyl groups(GO:0016746)	LOC18780621	1.46535	1.95123e-34	9.01421e-33	UP	glycine-rich cell wall structural protein 2
LOC18776361	2.72641	1.12335e-58	6.2705e-57	UP	FT-interacting protein 1, transcript variant X2			LOC18791285	1.31767	2.61906e-56	1.25169e-54	UP	calcium-binding protein CML24	pper04626:Plant-pathogen interaction| pper04016:MAPK signaling pathway - plant| pper04070:Phosphatidylinositol signaling system	MF:calcium ion binding(GO:0005509)	LOC18774146	1.4281	2.64798e-34	1.22047e-32	UP	cytochrome P450 81E8		MF:oxidoreductase activity, acting on paired donors, with incorporation or reduction of molecular oxygen(GO:0016705)| MF:heme binding(GO:0020037)| MF:tetrapyrrole binding(GO:0046906)| MF:iron ion binding(GO:0005506)
LOC18777909	-3.00048	1.93916e-58	1.0796e-56	DOWN	uncharacterized LOC18777909			LOC18789389	1.59182	4.47839e-56	2.13062e-54	UP	protein TIC 55, chloroplastic		MF:oxidoreductase activity, acting on single donors with incorporation of molecular oxygen(GO:0016701)| MF:monooxygenase activity(GO:0004497)| MF:2 iron, 2 sulfur cluster binding(GO:0051537)| MF:iron-sulfur cluster binding(GO:0051536)| MF:metal cluster binding(GO:0051540)	LOC18779281	-2.84206	2.93247e-34	1.34846e-32	DOWN	ADP,ATP carrier protein, mitochondrial, transcript variant X1
LOC18785476	-1.98223	3.50546e-58	1.93145e-56	DOWN	uncharacterized LOC18785476			LOC18791610	-1.15876	1.00627e-55	4.76587e-54	DOWN	protein SIEVE ELEMENT OCCLUSION B			LOC18789400	-2.16908	3.72643e-34	1.70173e-32	DOWN	IAA-amino acid hydrolase ILR1-like 1
LOC18782649	1.09803	4.32507e-58	2.3769e-56	UP	myb-related protein Zm38			LOC109948390	3.28651	1.09221e-55	5.1613e-54	UP	thioredoxin-like protein CXXS1			LOC18784653	-2.38315	4.26767e-34	1.93998e-32	DOWN	protein DETOXIFICATION 49		BP:drug transmembrane transport(GO:0006855)| BP:drug transport(GO:0015893)| BP:response to drug(GO:0042493)| BP:response to chemical(GO:0042221)| MF:transmembrane transporter activity(GO:0022857)| MF:transporter activity(GO:0005215)| MF:drug transmembrane transporter activity(GO:0015238)| MF:antiporter activity(GO:0015297)| MF:secondary active transmembrane transporter activity(GO:0015291)| MF:ac…
LOC18774962	1.26536	5.74708e-58	3.14218e-56	UP	acyl-lipid omega-3 desaturase (cytochrome b5), endoplasmic reticulum, transcript variant X2		BP:lipid metabolic process(GO:0006629)| MF:oxidoreductase activity, acting on paired donors, with incorporation or reduction of molecular oxygen(GO:0016705)	LOC18787439	-1.28678	2.82065e-55	1.32401e-53	DOWN	fasciclin-like arabinogalactan protein 8			LOC18786754	-1.42679	5.59097e-34	2.53572e-32	DOWN	LOB domain-containing protein 19
LOC18788981	-1.03882	7.80234e-58	4.25497e-56	DOWN	monothiol glutaredoxin-S2		BP:cell redox homeostasis(GO:0045454)| BP:cellular homeostasis(GO:0019725)| BP:homeostatic process(GO:0042592)| BP:regulation of biological quality(GO:0065008)| MF:oxidoreductase activity, acting on a sulfur group of donors(GO:0016667)| MF:protein disulfide oxidoreductase activity(GO:0015035)| MF:disulfide oxidoreductase activity(GO:0015036)| MF:electron transfer activity(GO:0009055)	LOC18769448	-1.46081	5.84242e-55	2.71222e-53	DOWN	alpha carbonic anhydrase 1, chloroplastic	pper00910:Nitrogen metabolism		LOC18777952	-1.01308	6.82667e-34	3.08208e-32	DOWN	GDSL esterase/lipase At5g62930		MF:hydrolase activity, acting on ester bonds(GO:0016788)
LOC18784447	1.87174	1.03728e-57	5.64233e-56	UP	tubulin alpha chain	pper04145:Phagosome	MF:nucleoside-triphosphatase activity(GO:0017111)| MF:pyrophosphatase activity(GO:0016462)| MF:hydrolase activity, acting on acid anhydrides, in phosphorus-containing anhydrides(GO:0016818)| MF:hydrolase activity, acting on acid anhydrides(GO:0016817)| MF:GTPase activity(GO:0003924)	LOC18770266	2.33878	6.58792e-55	3.05158e-53	UP	protein PIN-LIKES 7			LOC18788923	-1.67043	1.05419e-33	4.73787e-32	DOWN	7-deoxyloganetin glucosyltransferase	pper00460:Cyanoamino acid metabolism	MF:transferase activity, transferring glycosyl groups(GO:0016757)| MF:transferase activity, transferring hexosyl groups(GO:0016758)
LOC18772427	2.01176	2.223e-57	1.20614e-55	UP	uncharacterized LOC18772427			LOC18778562	1.30586	1.45856e-54	6.71193e-53	UP	berberine bridge enzyme-like 26		MF:coenzyme binding(GO:0050662)| MF:flavin adenine dinucleotide binding(GO:0050660)	LOC18772071	-1.97993	2.64375e-33	1.16967e-31	DOWN	probable xyloglucan galactosyltransferase GT17
LOC18791264	-1.18526	2.87163e-57	1.55017e-55	DOWN	putative ABC transporter C family member 15		MF:nucleoside-triphosphatase activity(GO:0017111)| MF:pyrophosphatase activity(GO:0016462)| MF:ATPase activity, coupled(GO:0042623)| MF:hydrolase activity, acting on acid anhydrides, in phosphorus-containing anhydrides(GO:0016818)| MF:hydrolase activity, acting on acid anhydrides(GO:0016817)| MF:ATPase activity(GO:0016887)| MF:primary active transmembrane transporter activity(GO:0015399)| MF:P-P-…	LOC18790205	2.14615	3.18007e-54	1.45072e-52	UP	endo-1,3%3B1,4-beta-D-glucanase			LOC18778267	-1.04809	3.01238e-33	1.3298e-31	DOWN	probable BOI-related E3 ubiquitin-protein ligase 3
LOC18790332	1.30952	3.28482e-57	1.76874e-55	UP	ribonuclease 3		MF:hydrolase activity, acting on ester bonds(GO:0016788)| MF:ribonuclease activity(GO:0004540)| MF:endoribonuclease activity(GO:0004521)| MF:endonuclease activity(GO:0004519)| MF:nuclease activity(GO:0004518)| MF:catalytic activity, acting on RNA(GO:0140098)| MF:RNA binding(GO:0003723)	LOC18766816	1.00074	3.66733e-54	1.66579e-52	UP	expansin-like A2			LOC18792252	-1.0526	3.07769e-33	1.35562e-31	DOWN	uncharacterized LOC18792252	pper00510:N-Glycan biosynthesis	BP:carbohydrate derivative metabolic process(GO:1901135)| BP:protein glycosylation(GO:0006486)| BP:glycoprotein metabolic process(GO:0009100)| BP:glycoprotein biosynthetic process(GO:0009101)| BP:macromolecule glycosylation(GO:0043413)| BP:glycosylation(GO:0070085)| BP:carbohydrate derivative biosynthetic process(GO:1901137)| MF:transferase activity, transferring glycosyl groups(GO:0016757)| MF:t…
LOC18776420	-1.26587	3.89606e-57	2.09259e-55	DOWN	probable calcium-binding protein CML27	pper04626:Plant-pathogen interaction	MF:calcium ion binding(GO:0005509)	LOC18784908	2.75177	3.77393e-54	1.71052e-52	UP	ethylene-responsive transcription factor ERF027		MF:DNA binding transcription factor activity(GO:0003700)| MF:transcription regulator activity(GO:0140110)	LOC18785809	-1.2895	3.22749e-33	1.41846e-31	DOWN	3-ketoacyl-CoA synthase 19	pper04626:Plant-pathogen interaction| pper00062:Fatty acid elongation	BP:lipid metabolic process(GO:0006629)| BP:fatty acid metabolic process(GO:0006631)| BP:monocarboxylic acid metabolic process(GO:0032787)| BP:fatty acid biosynthetic process(GO:0006633)| BP:monocarboxylic acid biosynthetic process(GO:0072330)| BP:organic acid biosynthetic process(GO:0016053)| BP:carboxylic acid biosynthetic process(GO:0046394)| BP:small molecule biosynthetic process(GO:0044283)| …
LOC18772538	2.86812	5.05384e-57	2.70761e-55	UP	uncharacterized LOC18772538			LOC18774869	2.17595	5.48252e-54	2.4743e-52	UP	cationic peroxidase 1	pper00940:Phenylpropanoid biosynthesis	BP:response to oxidative stress(GO:0006979)| BP:response to stress(GO:0006950)| MF:heme binding(GO:0020037)| MF:tetrapyrrole binding(GO:0046906)| MF:peroxidase activity(GO:0004601)| MF:antioxidant activity(GO:0016209)| MF:oxidoreductase activity, acting on peroxide as acceptor(GO:0016684)	LOC18768527	-1.03348	4.87244e-33	2.13196e-31	DOWN	U-box domain-containing protein 9, transcript variant X1		BP:protein ubiquitination(GO:0016567)| BP:protein modification by small protein conjugation(GO:0032446)| BP:protein modification by small protein conjugation or removal(GO:0070647)| MF:ubiquitin-protein transferase activity(GO:0004842)| MF:ubiquitin-like protein transferase activity(GO:0019787)
LOC18772623	-1.37548	9.23661e-57	4.9238e-55	DOWN	WRKY transcription factor WRKY24	pper04626:Plant-pathogen interaction| pper04016:MAPK signaling pathway - plant	MF:DNA binding transcription factor activity(GO:0003700)| MF:transcription regulator activity(GO:0140110)| MF:sequence-specific DNA binding(GO:0043565)	LOC18791590	2.11684	1.00777e-53	4.53843e-52	UP	uncharacterized LOC18791590			LOC18787817	-2.45722	1.05482e-32	4.59517e-31	DOWN	crocetin glucosyltransferase, chloroplastic		MF:transferase activity, transferring glycosyl groups(GO:0016757)| MF:transferase activity, transferring hexosyl groups(GO:0016758)
LOC109947072	-1.04981	1.04337e-56	5.5481e-55	DOWN	repetitive proline-rich cell wall protein-like			LOC18790238	1.93283	1.42248e-53	6.39237e-52	UP	suppressor protein SRP40		BP:organic substance transport(GO:0071702)| BP:nitrogen compound transport(GO:0071705)| BP:macromolecule localization(GO:0033036)| BP:protein transport(GO:0015031)| BP:peptide transport(GO:0015833)| BP:amide transport(GO:0042886)| BP:establishment of protein localization(GO:0045184)| BP:protein localization(GO:0008104)	LOC18780550	-2.27748	1.70816e-32	7.40884e-31	DOWN	calcium/calmodulin-regulated receptor-like kinase 1
LOC18782214	-1.34874	1.79722e-56	9.5092e-55	DOWN	probable calcium-binding protein CML23	pper04626:Plant-pathogen interaction	MF:calcium ion binding(GO:0005509)	LOC109950683	3.72236	2.09682e-53	9.38269e-52	UP	classical arabinogalactan protein 9-like			LOC18790990	-1.03716	2.14328e-32	9.25569e-31	DOWN	12-oxophytodienoate reductase 2, transcript variant X2	pper00592:alpha-Linolenic acid metabolism	MF:coenzyme binding(GO:0050662)| MF:FMN binding(GO:0010181)
LOC18775423	1.58605	1.87915e-56	9.91812e-55	UP	uncharacterized LOC18775423			LOC18773628	1.49818	6.89196e-53	3.06445e-51	UP	probable 1-deoxy-D-xylulose-5-phosphate synthase 2, chloroplastic	pper00900:Terpenoid backbone biosynthesis| pper00730:Thiamine metabolism	BP:lipid biosynthetic process(GO:0008610)| BP:isoprenoid metabolic process(GO:0006720)| BP:isoprenoid biosynthetic process(GO:0008299)| BP:lipid metabolic process(GO:0006629)| BP:cellular lipid metabolic process(GO:0044255)	LOC18793529	-3.74925	2.52199e-32	1.08675e-30	DOWN	U-box domain-containing protein 21		BP:protein ubiquitination(GO:0016567)| BP:protein modification by small protein conjugation(GO:0032446)| BP:protein modification by small protein conjugation or removal(GO:0070647)| MF:ubiquitin-protein transferase activity(GO:0004842)| MF:ubiquitin-like protein transferase activity(GO:0019787)
LOC18779196	-1.71996	1.74392e-55	9.15904e-54	DOWN	F-box protein At1g61340			LOC18772966	1.23771	7.40742e-53	3.28671e-51	UP	uncharacterized LOC18772966			LOC18768928	-2.77156	2.70656e-32	1.16141e-30	DOWN	bidirectional sugar transporter SWEET1
LOC109947457	2.71071	8.62183e-55	4.47308e-53	UP	uncharacterized LOC109947457			LOC18793529	4.12793	1.04909e-52	4.64507e-51	UP	U-box domain-containing protein 21		BP:protein ubiquitination(GO:0016567)| BP:protein modification by small protein conjugation(GO:0032446)| BP:protein modification by small protein conjugation or removal(GO:0070647)| MF:ubiquitin-protein transferase activity(GO:0004842)| MF:ubiquitin-like protein transferase activity(GO:0019787)	LOC18782671	-2.56226	2.70694e-32	1.16141e-30	DOWN	protein C2-DOMAIN ABA-RELATED 4
LOC18766688	1.4705	9.70412e-55	5.02235e-53	UP	beta-galactosidase 3		MF:carbohydrate binding(GO:0030246)	LOC18778795	4.05809	3.38718e-52	1.49036e-50	UP	putative methyltransferase DDB_G0268948		MF:methyltransferase activity(GO:0008168)| MF:transferase activity, transferring one-carbon groups(GO:0016741)	LOC18789260	-1.86699	2.89543e-32	1.23694e-30	DOWN	probable metal-nicotianamine transporter YSL7
LOC18766893	-1.35126	1.20968e-54	6.23044e-53	DOWN	uncharacterized LOC18766893, transcript variant X1		MF:zinc ion binding(GO:0008270)	LOC18767369	-2.09998	4.01347e-52	1.75858e-50	DOWN	proline-rich protein 4			LOC18787889	1.00297	3.98839e-32	1.7002e-30	UP	transcription activator GLK1, transcript variant X2
LOC18776484	-1.26656	4.20675e-54	2.15626e-52	DOWN	probable WRKY transcription factor 53			LOC18787437	1.89592	5.29702e-52	2.30185e-50	UP	expansin-A4			LOC18776596	-1.6836	4.27157e-32	1.81702e-30	DOWN	haloacid dehalogenase-like hydrolase domain-containing protein Sgpp
LOC18772575	1.07012	4.87447e-54	2.48656e-52	UP	omega-hydroxypalmitate O-feruloyl transferase	pper00940:Phenylpropanoid biosynthesis| pper00941:Flavonoid biosynthesis| pper00945:Stilbenoid, diarylheptanoid and gingerol biosynthesis	MF:transferase activity, transferring acyl groups other than amino-acyl groups(GO:0016747)| MF:transferase activity, transferring acyl groups(GO:0016746)	LOC18771041	1.3381	6.97696e-52	3.02565e-50	UP	S-adenosylmethionine synthase 3	pper00999:Biosynthesis of various plant secondary metabolites| pper00270:Cysteine and methionine metabolism| pper01230:Biosynthesis of amino acids| pper01240:Biosynthesis of cofactors	BP:sulfur compound biosynthetic process(GO:0044272)| BP:sulfur compound metabolic process(GO:0006790)| BP:drug metabolic process(GO:0017144)| BP:cofactor metabolic process(GO:0051186)| BP:coenzyme metabolic process(GO:0006732)| BP:cofactor biosynthetic process(GO:0051188)| BP:coenzyme biosynthetic process(GO:0009108)| MF:transferase activity, transferring alkyl or aryl (other than methyl) groups(…	LOC18789993	1.18464	8.59033e-32	3.6463e-30	UP	transcription factor TCP15, transcript variant X2
LOC18776708	-1.28359	8.44264e-54	4.27954e-52	DOWN	21 kDa protein		MF:enzyme inhibitor activity(GO:0004857)| MF:molecular function regulator(GO:0098772)| MF:enzyme regulator activity(GO:0030234)	LOC18770848	-1.1327	1.24591e-51	5.3699e-50	DOWN	uncharacterized LOC18770848			LOC18790679	-1.1131	1.07363e-31	4.51858e-30	DOWN	ethylene-responsive transcription factor 1B	pper04016:MAPK signaling pathway - plant| pper04075:Plant hormone signal transduction	MF:DNA binding transcription factor activity(GO:0003700)| MF:transcription regulator activity(GO:0140110)
LOC18775425	-1.33618	8.44949e-54	4.27954e-52	DOWN	cysteine-rich and transmembrane domain-containing protein A			LOC18771194	1.1459	1.3071e-51	5.62214e-50	UP	remorin 4.1			LOC18781267	1.29363	1.24346e-31	5.22228e-30	UP	cyclic nucleotide-gated ion channel 4	pper04626:Plant-pathogen interaction	BP:ion transport(GO:0006811)| MF:channel activity(GO:0015267)| MF:passive transmembrane transporter activity(GO:0022803)| MF:transmembrane transporter activity(GO:0022857)| MF:transporter activity(GO:0005215)| MF:ion channel activity(GO:0005216)| MF:substrate-specific channel activity(GO:0022838)| MF:inorganic molecular entity transmembrane transporter activity(GO:0015318)| MF:ion transmembrane t…
LOC18776478	1.06718	1.9687e-53	9.924e-52	UP	uncharacterized LOC18776478			LOC18778565	1.79467	2.5789e-51	1.10473e-49	UP	external alternative NAD(P)H-ubiquinone oxidoreductase B3, mitochondrial	pper00190:Oxidative phosphorylation		LOC18774666	-2.57746	1.34034e-31	5.60542e-30	DOWN	probable rhamnogalacturonate lyase B, transcript variant X2		BP:carbohydrate metabolic process(GO:0005975)| MF:carbohydrate binding(GO:0030246)
LOC18781004	1.05559	3.33595e-53	1.67765e-51	UP	putative E3 ubiquitin-protein ligase LIN, transcript variant X1			LOC18774623	-1.0989	4.86834e-51	2.07703e-49	DOWN	gamma-interferon-inducible lysosomal thiol reductase, transcript variant X2			LOC18767852	-1.24296	2.51943e-31	1.04704e-29	DOWN	uncharacterized LOC18767852
LOC18790069	-1.72964	4.51585e-53	2.26036e-51	DOWN	MLP-like protein 328		BP:defense response(GO:0006952)| BP:response to stress(GO:0006950)	LOC18777166	1.07463	5.61056e-51	2.38885e-49	UP	(+)-neomenthol dehydrogenase	pper00902:Monoterpenoid biosynthesis		LOC18778410	-1.14615	3.81248e-31	1.57127e-29	DOWN	cytochrome b561 and DOMON domain-containing protein At5g47530
LOC18785306	-1.41053	4.89094e-53	2.44238e-51	DOWN	acidic endochitinase	pper00520:Amino sugar and nucleotide sugar metabolism	BP:carbohydrate metabolic process(GO:0005975)	LOC18784995	1.90238	1.48031e-50	6.27746e-49	UP	probable chalcone--flavonone isomerase 3	pper00941:Flavonoid biosynthesis	MF:isomerase activity(GO:0016853)	LOC18792142	-2.15241	4.52264e-31	1.85624e-29	DOWN	type IV inositol polyphosphate 5-phosphatase 11, transcript variant X2
LOC18768259	4.05514	7.11853e-53	3.52996e-51	UP	cyclin-D4-1, transcript variant X1		CC:nucleus(GO:0005634)| CC:intracellular membrane-bounded organelle(GO:0043231)	LOC18785268	-1.14713	3.246e-50	1.37375e-48	DOWN	ethylene-responsive transcription factor ERF106		MF:DNA binding transcription factor activity(GO:0003700)| MF:transcription regulator activity(GO:0140110)	LOC18787439	1.36148	7.31387e-31	2.98337e-29	UP	fasciclin-like arabinogalactan protein 8
LOC18775495	-1.14322	9.43872e-53	4.65884e-51	DOWN	uncharacterized LOC18775495			LOC18780251	1.19314	5.43903e-50	2.29726e-48	UP	pathogenesis-related genes transcriptional activator PTI5	pper04626:Plant-pathogen interaction	MF:DNA binding transcription factor activity(GO:0003700)| MF:transcription regulator activity(GO:0140110)	LOC18769867	-1.16148	1.83371e-30	7.434e-29	DOWN	purple acid phosphatase 22		MF:hydrolase activity, acting on ester bonds(GO:0016788)| MF:acid phosphatase activity(GO:0003993)| MF:phosphatase activity(GO:0016791)| MF:phosphoric ester hydrolase activity(GO:0042578)
LOC18766147	1.61617	9.9626e-53	4.90606e-51	UP	chalcone synthase 2	pper00941:Flavonoid biosynthesis| pper00960:Tropane, piperidine and pyridine alkaloid biosynthesis| pper04712:Circadian rhythm - plant		LOC18781932	4.56815	6.99622e-50	2.94905e-48	UP	UDP-glycosyltransferase 82A1		MF:transferase activity, transferring hexosyl groups(GO:0016758)| MF:transferase activity, transferring glycosyl groups(GO:0016757)	LOC18777009	-1.82044	2.37635e-30	9.6143e-29	DOWN	caffeoylshikimate esterase	pper00940:Phenylpropanoid biosynthesis
LOC18769510	1.13744	1.18402e-52	5.80386e-51	UP	3-hydroxy-3-methylglutaryl-coenzyme A reductase 3	pper00900:Terpenoid backbone biosynthesis	BP:nucleoside bisphosphate metabolic process(GO:0033865)| BP:ribonucleoside bisphosphate metabolic process(GO:0033875)| BP:purine nucleoside bisphosphate metabolic process(GO:0034032)| BP:small molecule metabolic process(GO:0044281)| BP:coenzyme metabolic process(GO:0006732)| BP:purine ribonucleotide metabolic process(GO:0009150)| BP:ribonucleotide metabolic process(GO:0009259)| BP:purine nucleot…	LOC18782437	5.09347	7.27027e-50	3.05845e-48	UP	xyloglucan endotransglucosylase/hydrolase 2		BP:cellular glucan metabolic process(GO:0006073)| BP:glucan metabolic process(GO:0044042)| BP:cellular polysaccharide metabolic process(GO:0044264)| BP:polysaccharide metabolic process(GO:0005976)| BP:cellular carbohydrate metabolic process(GO:0044262)| BP:carbohydrate metabolic process(GO:0005975)| CC:extracellular region(GO:0005576)| CC:cell wall(GO:0005618)| CC:external encapsulating structure…	LOC18783324	-3.38007	3.31469e-30	1.33834e-28	DOWN	-
LOC18777628	1.53776	3.18199e-52	1.54908e-50	UP	protein O-glucosyltransferase 1, transcript variant X1		MF:cytoskeletal protein binding(GO:0008092)| MF:actin binding(GO:0003779)	LOC18787179	-1.38697	2.24821e-49	9.34583e-48	DOWN	protein IQ-DOMAIN 1			LOC18778294	-1.19225	4.21094e-30	1.68991e-28	DOWN	uncharacterized LOC18778294, transcript variant X1
LOC18781295	-1.18188	3.69662e-52	1.79551e-50	DOWN	U-box domain-containing protein 17		BP:protein ubiquitination(GO:0016567)| BP:protein modification by small protein conjugation(GO:0032446)| BP:protein modification by small protein conjugation or removal(GO:0070647)| MF:ubiquitin-protein transferase activity(GO:0004842)| MF:ubiquitin-like protein transferase activity(GO:0019787)	LOC18784874	1.22057	2.41929e-49	1.00372e-47	UP	auxin transporter-like protein 2	pper04075:Plant hormone signal transduction		LOC18783507	1.45291	4.92457e-30	1.96834e-28	UP	chlorophyll a-b binding protein of LHCII type 1	pper00196:Photosynthesis - antenna proteins
LOC18777229	-1.44025	3.73936e-52	1.81214e-50	DOWN	sucrose synthase 6	pper00500:Starch and sucrose metabolism	BP:cellular carbohydrate metabolic process(GO:0044262)| BP:carbohydrate metabolic process(GO:0005975)| BP:disaccharide metabolic process(GO:0005984)| BP:oligosaccharide metabolic process(GO:0009311)| BP:sucrose metabolic process(GO:0005985)| MF:glucosyltransferase activity(GO:0046527)| MF:transferase activity, transferring hexosyl groups(GO:0016758)| MF:transferase activity, transferring glycosyl…	LOC18768345	5.98718	2.5067e-49	1.03794e-47	UP	MDIS1-interacting receptor like kinase 2			LOC18772429	1.0268	5.18921e-30	2.06995e-28	UP	uncharacterized LOC18772429
LOC18776658	4.77973	5.54184e-52	2.6735e-50	UP	probable pectinesterase 68		BP:cell wall organization or biogenesis(GO:0071554)| BP:external encapsulating structure organization(GO:0045229)| BP:cell wall organization(GO:0071555)| BP:cell wall modification(GO:0042545)| BP:cellular component organization(GO:0016043)| BP:cellular component organization or biogenesis(GO:0071840)| MF:pectinesterase activity(GO:0030599)| MF:hydrolase activity, acting on ester bonds(GO:0016788)…	LOC18780991	1.56913	2.77186e-49	1.14549e-47	UP	uncharacterized LOC18780991			LOC18768861	2.57755	5.67616e-30	2.25966e-28	UP	uncharacterized LOC18768861
LOC18774729	1.20318	1.48124e-51	7.11362e-50	UP	expansin-A6			LOC18786254	1.45354	2.90974e-49	1.19777e-47	UP	probable protein phosphatase 2C 25			LOC18790301	-1.11687	5.94283e-30	2.35637e-28	DOWN	caffeic acid 3-O-methyltransferase	pper00940:Phenylpropanoid biosynthesis| pper00380:Tryptophan metabolism	MF:O-methyltransferase activity(GO:0008171)| MF:protein dimerization activity(GO:0046983)| MF:methyltransferase activity(GO:0008168)| MF:transferase activity, transferring one-carbon groups(GO:0016741)
LOC18783197	3.06195	1.80493e-51	8.64865e-50	UP	gibberellin-regulated protein 14			LOC18780575	1.06035	4.46523e-49	1.82736e-47	UP	CBS domain-containing protein CBSX5			LOC18784424	-2.55238	6.39056e-30	2.51882e-28	DOWN	tryptophan synthase alpha chain	pper00400:Phenylalanine, tyrosine and tryptophan biosynthesis| pper00260:Glycine, serine and threonine metabolism| pper01230:Biosynthesis of amino acids	BP:amine metabolic process(GO:0009308)| BP:cellular biogenic amine metabolic process(GO:0006576)| BP:cellular amine metabolic process(GO:0044106)| BP:aromatic amino acid family metabolic process(GO:0009072)| BP:alpha-amino acid metabolic process(GO:1901605)| BP:carboxylic acid metabolic process(GO:0019752)| BP:oxoacid metabolic process(GO:0043436)| BP:organic acid metabolic process(GO:0006082)| B…
LOC18788574	-1.2173	2.08228e-51	9.95528e-50	DOWN	thioredoxin H-type		BP:cell redox homeostasis(GO:0045454)| BP:cellular homeostasis(GO:0019725)| BP:homeostatic process(GO:0042592)| BP:regulation of biological quality(GO:0065008)	LOC18780165	-1.11362	4.67722e-49	1.91041e-47	DOWN	fasciclin-like arabinogalactan protein 1			LOC18770770	1.42317	1.02643e-29	4.02463e-28	UP	UDP-glycosyltransferase 73C1	pper00908:Zeatin biosynthesis	MF:transferase activity, transferring glycosyl groups(GO:0016757)| MF:transferase activity, transferring hexosyl groups(GO:0016758)
LOC18782247	2.11581	2.25705e-51	1.07667e-49	UP	acid phosphatase 1			LOC18793969	1.14272	5.53222e-49	2.25526e-47	UP	uncharacterized LOC18793969, transcript variant X1			LOC18775422	-3.75684	1.067e-29	4.16424e-28	DOWN	E3 ubiquitin-protein ligase PUB24		BP:protein ubiquitination(GO:0016567)| BP:protein modification by small protein conjugation(GO:0032446)| BP:protein modification by small protein conjugation or removal(GO:0070647)| MF:ubiquitin-protein transferase activity(GO:0004842)| MF:ubiquitin-like protein transferase activity(GO:0019787)
LOC18780807	-1.42598	2.54982e-51	1.21361e-49	DOWN	berberine bridge enzyme-like 8		MF:flavin adenine dinucleotide binding(GO:0050660)| MF:coenzyme binding(GO:0050662)	LOC18790534	4.90088	9.95812e-49	4.04388e-47	UP	transcription factor bHLH92, transcript variant X1		MF:protein dimerization activity(GO:0046983)	LOC18784865	-1.36784	1.35474e-29	5.26653e-28	DOWN	phenylalanine ammonia-lyase 1	pper00940:Phenylpropanoid biosynthesis| pper00360:Phenylalanine metabolism
LOC18788884	1.45909	4.09932e-51	1.94677e-49	UP	bifunctional dihydroflavonol 4-reductase/flavanone 4-reductase	pper00941:Flavonoid biosynthesis	MF:coenzyme binding(GO:0050662)	LOC18792197	-1.20063	1.12887e-48	4.57538e-47	DOWN	uncharacterized LOC18792197			LOC18767687	-1.05797	1.46522e-29	5.6738e-28	DOWN	thioredoxin M3, chloroplastic		BP:regulation of biological quality(GO:0065008)| BP:cell redox homeostasis(GO:0045454)| BP:cellular homeostasis(GO:0019725)| BP:homeostatic process(GO:0042592)
LOC18789021	-3.48005	4.11206e-51	1.94848e-49	DOWN	serine/threonine-protein kinase-like protein CCR4			LOC18788331	-1.18381	1.36794e-48	5.53373e-47	DOWN	uncharacterized LOC18788331			LOC18780354	1.63418	1.52894e-29	5.90904e-28	UP	dynein light chain 2, cytoplasmic		BP:microtubule-based process(GO:0007017)| CC:microtubule cytoskeleton(GO:0015630)| CC:cytoskeletal part(GO:0044430)| CC:cytoskeleton(GO:0005856)| CC:catalytic complex(GO:1902494)| CC:non-membrane-bounded organelle(GO:0043228)| CC:intracellular non-membrane-bounded organelle(GO:0043232)| CC:organelle part(GO:0044422)| CC:intracellular organelle part(GO:0044446)
LOC18787498	2.98707	4.1658e-51	1.96957e-49	UP	uncharacterized LOC18787498, transcript variant X2			LOC18771018	-1.78432	1.40609e-48	5.67717e-47	DOWN	uncharacterized LOC18771018			LOC109950692	1.81269	1.65404e-29	6.38012e-28	UP	uncharacterized LOC109950692, transcript variant X1
LOC18788207	-1.26999	4.75145e-51	2.24149e-49	DOWN	basic 7S globulin			LOC18779958	2.04866	1.52487e-48	6.14496e-47	UP	probable glutathione S-transferase	pper00480:Glutathione metabolism		LOC18777992	-1.32193	2.12202e-29	8.16936e-28	DOWN	uncharacterized LOC18777992
LOC18790804	-1.48161	5.0414e-51	2.37302e-49	DOWN	amino acid permease 3			LOC18783901	3.98271	1.97167e-48	7.93035e-47	UP	pectate lyase	pper00040:Pentose and glucuronate interconversions		LOC18785775	-1.66797	2.13328e-29	8.19684e-28	DOWN	3-hydroxyisobutyryl-CoA hydrolase 1, transcript variant X2	pper00410:beta-Alanine metabolism| pper00640:Propanoate metabolism| pper00280:Valine, leucine and isoleucine degradation| pper01200:Carbon metabolism	MF:hydrolase activity, acting on ester bonds(GO:0016788)| MF:thiolester hydrolase activity(GO:0016790)
LOC18772684	-1.9071	6.84654e-51	3.21561e-49	DOWN	mitoferrin			LOC18788671	1.80789	2.27116e-48	9.11754e-47	UP	early nodulin-75			LOC18774517	-2.866	2.68998e-29	1.0296e-27	DOWN	cytochrome P450 94C1		MF:oxidoreductase activity, acting on paired donors, with incorporation or reduction of molecular oxygen(GO:0016705)| MF:heme binding(GO:0020037)| MF:tetrapyrrole binding(GO:0046906)| MF:iron ion binding(GO:0005506)
LOC18784010	1.87259	2.93672e-50	1.37324e-48	UP	uncharacterized LOC18784010			LOC18790990	1.89771	2.88076e-48	1.15428e-46	UP	12-oxophytodienoate reductase 2, transcript variant X2	pper00592:alpha-Linolenic acid metabolism	MF:coenzyme binding(GO:0050662)| MF:FMN binding(GO:0010181)	LOC109948553	1.20221	2.89657e-29	1.10655e-27	UP	uncharacterized LOC109948553
LOC18783225	1.08962	4.63491e-50	2.16259e-48	UP	trifunctional UDP-glucose 4,6-dehydratase/UDP-4-keto-6-deoxy-D-glucose 3,5-epimerase/UDP-4-keto-L-rhamnose-reductase RHM1	pper00520:Amino sugar and nucleotide sugar metabolism| pper01250:Biosynthesis of nucleotide sugars		LOC18788178	-2.97413	3.396e-48	1.35557e-46	DOWN	phosphoenolpyruvate carboxylase kinase 1			LOC18788581	-2.34826	4.05052e-29	1.5385e-27	DOWN	uncharacterized LOC18788581
LOC18781279	-1.24704	5.49961e-50	2.56044e-48	DOWN	probable leucine-rich repeat receptor-like serine/threonine-protein kinase At3g14840			LOC18788831	3.03985	4.11173e-48	1.63507e-46	UP	gibberellin 3-beta-dioxygenase 1, transcript variant X2	pper00904:Diterpenoid biosynthesis		LOC18778395	-1.47477	4.72697e-29	1.79201e-27	DOWN	berberine bridge enzyme-like 15	pper00940:Phenylpropanoid biosynthesis	MF:flavin adenine dinucleotide binding(GO:0050660)| MF:coenzyme binding(GO:0050662)
LOC18793282	-2.02249	6.88983e-50	3.20069e-48	DOWN	probable xyloglucan endotransglucosylase/hydrolase protein 23		BP:cellular carbohydrate metabolic process(GO:0044262)| BP:cellular glucan metabolic process(GO:0006073)| BP:glucan metabolic process(GO:0044042)| BP:cellular polysaccharide metabolic process(GO:0044264)| BP:polysaccharide metabolic process(GO:0005976)| BP:carbohydrate metabolic process(GO:0005975)| CC:extracellular region(GO:0005576)| CC:cell wall(GO:0005618)| CC:external encapsulating structure…	LOC18769832	-1.54078	4.70627e-48	1.86797e-46	DOWN	peroxiredoxin Q, chloroplastic		MF:antioxidant activity(GO:0016209)	LOC18784088	-4.26519	6.63809e-29	2.50695e-27	DOWN	late embryogenesis abundant protein 2
LOC18783775	-1.00388	2.08866e-49	9.63991e-48	DOWN	homeobox-leucine zipper protein HAT5		MF:DNA binding transcription factor activity(GO:0003700)| MF:transcription regulator activity(GO:0140110)| MF:sequence-specific DNA binding(GO:0043565)	LOC18781825	1.68296	4.75519e-48	1.88384e-46	UP	probable sulfate transporter 3.4		BP:sulfate transport(GO:0008272)| BP:sulfur compound transport(GO:0072348)| BP:anion transport(GO:0006820)| BP:inorganic anion transport(GO:0015698)| BP:ion transport(GO:0006811)| MF:transporter activity(GO:0005215)| MF:transmembrane transporter activity(GO:0022857)| MF:sulfate transmembrane transporter activity(GO:0015116)| MF:sulfur compound transmembrane transporter activity(GO:1901682)| MF:in…	LOC109946519	1.5585	6.76227e-29	2.549e-27	UP	extensin-like		BP:cell wall organization or biogenesis(GO:0071554)| BP:external encapsulating structure organization(GO:0045229)| BP:cell wall organization(GO:0071555)| BP:cellular component organization(GO:0016043)| BP:cellular component organization or biogenesis(GO:0071840)| MF:structural molecule activity(GO:0005198)
LOC109949442	-1.58684	2.64474e-49	1.21801e-47	DOWN	uncharacterized LOC109949442			LOC18767350	1.95714	5.45419e-48	2.15671e-46	UP	RING-H2 finger protein ATL54			LOC109950531	-2.15577	9.54743e-29	3.59204e-27	DOWN	calmodulin-like protein 3	pper04626:Plant-pathogen interaction	MF:calcium ion binding(GO:0005509)
LOC18773272	5.05924	5.20502e-49	2.37659e-47	UP	lactosylceramide 4-alpha-galactosyltransferase			LOC109947002	2.27919	5.76101e-48	2.27376e-46	UP	G-type lectin S-receptor-like serine/threonine-protein kinase LECRK4			LOC18777804	13.0662	1.84023e-28	6.87147e-27	UP	protein P21, transcript variant X2
LOC18768225	-3.07636	7.63974e-49	3.48082e-47	DOWN	monothiol glutaredoxin-S1		BP:cell redox homeostasis(GO:0045454)| BP:cellular homeostasis(GO:0019725)| BP:homeostatic process(GO:0042592)| BP:regulation of biological quality(GO:0065008)| MF:oxidoreductase activity, acting on a sulfur group of donors(GO:0016667)| MF:protein disulfide oxidoreductase activity(GO:0015035)| MF:disulfide oxidoreductase activity(GO:0015036)| MF:electron transfer activity(GO:0009055)	LOC18772056	1.36726	6.36603e-48	2.50786e-46	UP	uncharacterized protein At1g04910			LOC18781947	-1.88047	1.93794e-28	7.19572e-27	DOWN	mitogen-activated protein kinase kinase kinase 2	pper04016:MAPK signaling pathway - plant
LOC18788804	1.37532	8.96961e-49	4.07802e-47	UP	NADP-dependent malic enzyme, transcript variant X1	pper00620:Pyruvate metabolism| pper00710:Carbon fixation in photosynthetic organisms| pper01200:Carbon metabolism	MF:oxidoreductase activity, acting on CH-OH group of donors(GO:0016614)| MF:coenzyme binding(GO:0050662)| MF:oxidoreductase activity, acting on the CH-OH group of donors, NAD or NADP as acceptor(GO:0016616)| MF:NAD binding(GO:0051287)	LOC18790061	1.25134	7.28215e-48	2.84747e-46	UP	major allergen Pru ar 1		BP:defense response(GO:0006952)| BP:response to stress(GO:0006950)	LOC18783754	-2.27301	3.08383e-28	1.14079e-26	DOWN	xyloglucan endotransglucosylase/hydrolase 2		BP:cellular glucan metabolic process(GO:0006073)| BP:glucan metabolic process(GO:0044042)| BP:cellular polysaccharide metabolic process(GO:0044264)| BP:polysaccharide metabolic process(GO:0005976)| BP:cellular carbohydrate metabolic process(GO:0044262)| BP:carbohydrate metabolic process(GO:0005975)| CC:extracellular region(GO:0005576)| CC:cell wall(GO:0005618)| CC:external encapsulating structure…
LOC18792901	1.95482	9.92579e-49	4.49358e-47	UP	early nodulin-like protein 1		MF:electron transfer activity(GO:0009055)	LOC18782999	2.24987	7.4257e-48	2.89822e-46	UP	probable acyl-activating enzyme 12, peroxisomal			LOC18774496	-4.59675	4.21535e-28	1.5507e-26	DOWN	cytochrome P450 81E8		MF:oxidoreductase activity, acting on paired donors, with incorporation or reduction of molecular oxygen(GO:0016705)| MF:heme binding(GO:0020037)| MF:tetrapyrrole binding(GO:0046906)| MF:iron ion binding(GO:0005506)
LOC109948177	-1.79039	1.77664e-48	8.00915e-47	DOWN	uncharacterized LOC109948177			LOC18785413	2.04742	9.47625e-48	3.67135e-46	UP	probable inactive receptor kinase At4g23740, transcript variant X1			LOC18791222	1.10522	6.84953e-28	2.51044e-26	UP	BURP domain protein RD22
LOC18766670	1.2482	1.88533e-48	8.48122e-47	UP	probable carboxylesterase 12			LOC109947905	3.51725	1.40414e-47	5.43004e-46	UP	7-deoxyloganetin glucosyltransferase-like		MF:transferase activity, transferring hexosyl groups(GO:0016758)| MF:transferase activity, transferring glycosyl groups(GO:0016757)	LOC109949167	6.77407	6.86715e-28	2.51226e-26	UP	uncharacterized LOC109949167
LOC18777267	-1.69675	2.67968e-48	1.19788e-46	DOWN	BTB/POZ domain-containing protein At5g41330		BP:cellular component organization(GO:0016043)| BP:cellular component organization or biogenesis(GO:0071840)| BP:cellular component assembly(GO:0022607)| BP:cellular component biogenesis(GO:0044085)| BP:protein-containing complex assembly(GO:0065003)| BP:protein-containing complex subunit organization(GO:0043933)	LOC18788259	-1.50693	1.5501e-47	5.98349e-46	DOWN	probable pectinesterase/pectinesterase inhibitor 35		BP:cell wall organization or biogenesis(GO:0071554)| BP:external encapsulating structure organization(GO:0045229)| BP:cell wall organization(GO:0071555)| BP:cell wall modification(GO:0042545)| BP:cellular component organization(GO:0016043)| BP:cellular component organization or biogenesis(GO:0071840)| MF:enzyme inhibitor activity(GO:0004857)| MF:hydrolase activity, acting on ester bonds(GO:001678…	LOC18769458	-1.07778	7.77574e-28	2.83422e-26	DOWN	salicylic acid-binding protein 2
LOC18784150	1.62426	3.08229e-48	1.37497e-46	UP	uncharacterized LOC18784150			LOC18770366	1.09747	2.08807e-47	8.03068e-46	UP	naringenin,2-oxoglutarate 3-dioxygenase	pper00941:Flavonoid biosynthesis		LOC109950230	-1.42893	7.81496e-28	2.8433e-26	DOWN	uncharacterized LOC109950230
LOC18772065	1.56958	8.82239e-48	3.91916e-46	UP	phenylalanine ammonia-lyase 1	pper00940:Phenylpropanoid biosynthesis| pper00360:Phenylalanine metabolism		LOC18793893	1.48073	2.63818e-47	1.01279e-45	UP	uncharacterized LOC18793893			LOC18793275	-1.77832	9.23773e-28	3.34868e-26	DOWN	pirin-like protein
LOC18784995	1.73286	9.30407e-48	4.12455e-46	UP	probable chalcone--flavonone isomerase 3	pper00941:Flavonoid biosynthesis	MF:isomerase activity(GO:0016853)	LOC18775968	-1.16528	4.85001e-47	1.85515e-45	DOWN	acyl carrier protein 1, chloroplastic			LOC18769951	-6.82312	1.02444e-27	3.70684e-26	DOWN	flavonoid 3'-monooxygenase		MF:oxidoreductase activity, acting on paired donors, with incorporation or reduction of molecular oxygen(GO:0016705)| MF:heme binding(GO:0020037)| MF:tetrapyrrole binding(GO:0046906)| MF:iron ion binding(GO:0005506)
LOC18770151	1.39709	1.14292e-47	5.0561e-46	UP	jasmonate O-methyltransferase		MF:methyltransferase activity(GO:0008168)| MF:transferase activity, transferring one-carbon groups(GO:0016741)	LOC18767591	1.1688	5.71722e-47	2.17895e-45	UP	benzyl alcohol O-benzoyltransferase		MF:transferase activity, transferring acyl groups other than amino-acyl groups(GO:0016747)| MF:transferase activity, transferring acyl groups(GO:0016746)	LOC18788339	-2.06833	1.09613e-27	3.959e-26	DOWN	uncharacterized LOC18788339
LOC18766606	-1.46387	1.77094e-47	7.80202e-46	DOWN	BURP domain-containing protein BNM2A			LOC18793059	1.52577	5.87982e-47	2.23688e-45	UP	amino acid permease 3, transcript variant X2			LOC18770584	1.1968	1.13666e-27	4.09794e-26	UP	heat shock 70 kDa protein 18, transcript variant X4	pper04144:Endocytosis| pper04141:Protein processing in endoplasmic reticulum| pper03040:Spliceosome
LOC18793298	1.06031	2.43754e-47	1.06946e-45	UP	cyclin-D1-1		CC:nucleus(GO:0005634)| CC:intracellular membrane-bounded organelle(GO:0043231)	LOC18772505	1.01588	7.18754e-47	2.72945e-45	UP	REF/SRPP-like protein At3g05500			LOC18781479	-1.06444	1.23005e-27	4.42662e-26	DOWN	pirin-like protein
LOC18789156	1.03133	5.56692e-47	2.43245e-45	UP	cyclin-D3-1	pper04075:Plant hormone signal transduction	CC:nucleus(GO:0005634)| CC:intracellular membrane-bounded organelle(GO:0043231)	LOC18775364	-1.05164	7.90061e-47	2.99484e-45	DOWN	UDP-glucose iridoid glucosyltransferase		MF:transferase activity, transferring hexosyl groups(GO:0016758)| MF:transferase activity, transferring glycosyl groups(GO:0016757)	LOC18791200	-1.72946	1.48022e-27	5.30769e-26	DOWN	U-box domain-containing protein 18		BP:protein ubiquitination(GO:0016567)| BP:protein modification by small protein conjugation(GO:0032446)| BP:protein modification by small protein conjugation or removal(GO:0070647)| MF:ubiquitin-protein transferase activity(GO:0004842)| MF:ubiquitin-like protein transferase activity(GO:0019787)
LOC18787205	1.54778	9.1611e-47	3.99473e-45	UP	transcription factor ICE1, transcript variant X1			LOC109948094	1.15757	8.38191e-47	3.17158e-45	UP	uncharacterized proline-rich protein-like			LOC18780575	-1.95697	4.75976e-27	1.68243e-25	DOWN	CBS domain-containing protein CBSX5
LOC18774804	2.07357	1.18548e-46	5.15879e-45	UP	ripening-related protein grip22			LOC18780545	1.28044	9.57973e-47	3.61832e-45	UP	probable aminotransferase TAT2, transcript variant X2	pper00960:Tropane, piperidine and pyridine alkaloid biosynthesis| pper00360:Phenylalanine metabolism| pper00270:Cysteine and methionine metabolism| pper00400:Phenylalanine, tyrosine and tryptophan biosynthesis| pper00350:Tyrosine metabolism| pper00950:Isoquinoline alkaloid biosynthesis| pper00130:Ubiquinone and other terpenoid-quinone biosynthesis	MF:coenzyme binding(GO:0050662)| MF:pyridoxal phosphate binding(GO:0030170)| MF:vitamin B6 binding(GO:0070279)| MF:vitamin binding(GO:0019842)	LOC18793253	-2.13533	5.63284e-27	1.98398e-25	DOWN	probable pectinesterase/pectinesterase inhibitor 7	pper00040:Pentose and glucuronate interconversions	BP:cell wall organization or biogenesis(GO:0071554)| BP:external encapsulating structure organization(GO:0045229)| BP:cell wall organization(GO:0071555)| BP:cell wall modification(GO:0042545)| BP:cellular component organization(GO:0016043)| BP:cellular component organization or biogenesis(GO:0071840)| MF:enzyme inhibitor activity(GO:0004857)| MF:pectinesterase activity(GO:0030599)| MF:carboxylic …
LOC18783840	1.56869	1.49642e-46	6.47222e-45	UP	serine carboxypeptidase-like 25		BP:proteolysis(GO:0006508)| MF:serine-type carboxypeptidase activity(GO:0004185)| MF:carboxypeptidase activity(GO:0004180)| MF:exopeptidase activity(GO:0008238)| MF:serine-type exopeptidase activity(GO:0070008)| MF:serine-type peptidase activity(GO:0008236)| MF:serine hydrolase activity(GO:0017171)| MF:peptidase activity, acting on L-amino acid peptides(GO:0070011)| MF:peptidase activity(GO:00082…	LOC18787012	1.05938	1.37462e-46	5.16426e-45	UP	BON1-associated protein 2			LOC109946533	-1.56454	6.04515e-27	2.12168e-25	DOWN	(R)-mandelonitrile lyase 4	pper00460:Cyanoamino acid metabolism	MF:flavin adenine dinucleotide binding(GO:0050660)| MF:coenzyme binding(GO:0050662)| MF:oxidoreductase activity, acting on CH-OH group of donors(GO:0016614)
LOC18791536	-1.16835	2.06423e-46	8.85624e-45	DOWN	NDR1/HIN1-like protein 2			LOC18771268	1.95317	4.67145e-46	1.73643e-44	UP	ethylene-responsive transcription factor TINY		MF:DNA binding transcription factor activity(GO:0003700)| MF:transcription regulator activity(GO:0140110)	LOC18772382	1.25939	9.47784e-27	3.31474e-25	UP	protein NRT1/ PTR FAMILY 4.5		MF:transmembrane transporter activity(GO:0022857)| MF:transporter activity(GO:0005215)
LOC18771632	-1.23503	2.22216e-46	9.50479e-45	DOWN	pyrophosphate-energized vacuolar membrane proton pump		BP:cation transport(GO:0006812)| BP:cation transmembrane transport(GO:0098655)| BP:inorganic ion transmembrane transport(GO:0098660)| BP:inorganic cation transmembrane transport(GO:0098662)| BP:ion transport(GO:0006811)| BP:proton transmembrane transport(GO:1902600)| BP:ion transmembrane transport(GO:0034220)| BP:monovalent inorganic cation transport(GO:0015672)| MF:pyrophosphatase activity(GO:00…	LOC18781456	1.15896	1.1992e-45	4.41087e-44	UP	F-box/LRR-repeat protein At4g14103			LOC18793824	-2.7755	1.09428e-26	3.82036e-25	DOWN	thermospermine synthase ACAULIS5
LOC18774527	-1.07626	2.22431e-46	9.50479e-45	DOWN	probable WRKY transcription factor 70		MF:DNA binding transcription factor activity(GO:0003700)| MF:transcription regulator activity(GO:0140110)| MF:sequence-specific DNA binding(GO:0043565)	LOC18785486	2.36539	5.93121e-45	2.15528e-43	UP	zinc finger protein ZAT12			LOC109950758	1.80324	1.3042e-26	4.54524e-25	UP	calcium-binding protein P-like
LOC18768613	-1.52007	6.89315e-46	2.92794e-44	DOWN	asparagine--tRNA ligase, cytoplasmic 2	pper00970:Aminoacyl-tRNA biosynthesis	BP:oxoacid metabolic process(GO:0043436)| BP:organic acid metabolic process(GO:0006082)| BP:carboxylic acid metabolic process(GO:0019752)| BP:tRNA metabolic process(GO:0006399)| BP:cellular amino acid metabolic process(GO:0006520)| BP:ncRNA metabolic process(GO:0034660)| BP:tRNA aminoacylation for protein translation(GO:0006418)| BP:small molecule metabolic process(GO:0044281)| BP:amino acid acti…	LOC18777178	1.10525	6.35722e-45	2.30215e-43	UP	uncharacterized LOC18777178		BP:lipid metabolic process(GO:0006629)	LOC18788938	1.13692	1.53231e-26	5.32155e-25	UP	linoleate 9S-lipoxygenase 5, chloroplastic	pper00591:Linoleic acid metabolism	MF:oxidoreductase activity, acting on single donors with incorporation of molecular oxygen(GO:0016701)| MF:oxidoreductase activity, acting on single donors with incorporation of molecular oxygen, incorporation of two atoms of oxygen(GO:0016702)| MF:dioxygenase activity(GO:0051213)
LOC18777462	-6.023	1.19815e-45	5.07914e-44	DOWN	ethylene-responsive transcription factor ERF027		MF:DNA binding transcription factor activity(GO:0003700)| MF:transcription regulator activity(GO:0140110)	LOC18776867	-1.82046	2.39085e-44	8.5989e-43	DOWN	cytochrome P450 86A22	pper00073:Cutin, suberine and wax biosynthesis	MF:heme binding(GO:0020037)| MF:tetrapyrrole binding(GO:0046906)| MF:iron ion binding(GO:0005506)| MF:oxidoreductase activity, acting on paired donors, with incorporation or reduction of molecular oxygen(GO:0016705)	LOC18769550	-2.42039	1.59974e-26	5.53638e-25	DOWN	thaumatin-like protein 1b
LOC18773653	-1.27498	1.45768e-45	6.1671e-44	DOWN	protein RESTRICTED TEV MOVEMENT 2			LOC18773444	1.44362	2.61085e-44	9.37417e-43	UP	protein enabled homolog			LOC18773067	1.16564	1.75595e-26	6.05588e-25	UP	RING-H2 finger protein ATL74
LOC18784341	-1.19934	1.55613e-45	6.57058e-44	DOWN	heat stress transcription factor A-4c, transcript variant X1		CC:nucleus(GO:0005634)| CC:intracellular membrane-bounded organelle(GO:0043231)| MF:DNA binding transcription factor activity(GO:0003700)| MF:transcription regulator activity(GO:0140110)| MF:sequence-specific DNA binding(GO:0043565)	LOC18783124	2.01027	3.04496e-44	1.09142e-42	UP	metallothiol transferase FosB			LOC18789775	-1.81226	1.97053e-26	6.78414e-25	DOWN	12-oxophytodienoate reductase 2	pper00592:alpha-Linolenic acid metabolism	MF:coenzyme binding(GO:0050662)| MF:FMN binding(GO:0010181)
LOC18783807	-1.0282	1.84214e-45	7.76283e-44	DOWN	uncharacterized LOC18783807			LOC18767935	4.75661	5.7688e-44	2.05031e-42	UP	myb-related protein Myb4			LOC18789880	-1.04701	2.58364e-26	8.84898e-25	DOWN	probable galacturonosyltransferase-like 9		MF:transferase activity, transferring glycosyl groups(GO:0016757)
LOC18767101	2.53419	1.99319e-45	8.38278e-44	UP	uncharacterized LOC18767101			LOC18785476	1.02346	6.48963e-44	2.29489e-42	UP	uncharacterized LOC18785476			LOC18770352	-2.69339	4.21818e-26	1.43729e-24	DOWN	IQ domain-containing protein IQM1
LOC18776470	-1.0434	2.5261e-45	1.05823e-43	DOWN	21 kDa protein		MF:enzyme inhibitor activity(GO:0004857)| MF:molecular function regulator(GO:0098772)| MF:enzyme regulator activity(GO:0030234)	LOC18789196	1.4296	7.89262e-44	2.78635e-42	UP	F-box protein At1g67340			LOC109948929	-1.18177	6.9871e-26	2.36858e-24	DOWN	cysteine-rich receptor-like protein kinase 29
LOC18786183	-1.71456	3.97285e-45	1.65779e-43	DOWN	UDP-glycosyltransferase 76F1		MF:transferase activity, transferring hexosyl groups(GO:0016758)| MF:transferase activity, transferring glycosyl groups(GO:0016757)	LOC18769869	-1.29627	8.09563e-44	2.84847e-42	DOWN	uncharacterized protein At3g28850		BP:regulation of biological quality(GO:0065008)| BP:cellular homeostasis(GO:0019725)| BP:homeostatic process(GO:0042592)| BP:cell redox homeostasis(GO:0045454)| MF:electron transfer activity(GO:0009055)| MF:protein disulfide oxidoreductase activity(GO:0015035)| MF:disulfide oxidoreductase activity(GO:0015036)| MF:oxidoreductase activity, acting on a sulfur group of donors(GO:0016667)	LOC18776669	-5.53411	8.62841e-26	2.91502e-24	DOWN	dehydration-responsive element-binding protein 1E		MF:DNA binding transcription factor activity(GO:0003700)| MF:transcription regulator activity(GO:0140110)
LOC18771640	2.21964	4.12724e-45	1.71885e-43	UP	GDSL esterase/lipase EXL3		MF:hydrolase activity, acting on ester bonds(GO:0016788)	LOC18792550	1.16043	2.05295e-43	7.19931e-42	UP	uncharacterized LOC18792550		MF:transferase activity, transferring hexosyl groups(GO:0016758)| MF:transferase activity, transferring glycosyl groups(GO:0016757)| MF:UDP-glycosyltransferase activity(GO:0008194)| MF:acetylglucosaminyltransferase activity(GO:0008375)	LOC18773980	-1.01879	1.05538e-25	3.54619e-24	DOWN	non-specific lipid-transfer protein
LOC109948858	6.22725	4.75954e-45	1.97832e-43	UP	(-)-germacrene D synthase-like, transcript variant X1	pper00909:Sesquiterpenoid and triterpenoid biosynthesis	MF:terpene synthase activity(GO:0010333)| MF:carbon-oxygen lyase activity, acting on phosphates(GO:0016838)| MF:carbon-oxygen lyase activity(GO:0016835)| MF:lyase activity(GO:0016829)| MF:magnesium ion binding(GO:0000287)	LOC18772818	1.2634	3.93542e-43	1.37551e-41	UP	trans-cinnamate 4-monooxygenase	pper00940:Phenylpropanoid biosynthesis| pper00941:Flavonoid biosynthesis| pper00945:Stilbenoid, diarylheptanoid and gingerol biosynthesis| pper00130:Ubiquinone and other terpenoid-quinone biosynthesis	MF:heme binding(GO:0020037)| MF:tetrapyrrole binding(GO:0046906)| MF:iron ion binding(GO:0005506)| MF:oxidoreductase activity, acting on paired donors, with incorporation or reduction of molecular oxygen(GO:0016705)	LOC18779876	-1.23016	1.4525e-25	4.84126e-24	DOWN	NAC domain-containing protein 73
LOC18778342	2.22923	1.1932e-44	4.9403e-43	UP	patellin-4			LOC18783307	-2.87974	6.80021e-43	2.37287e-41	DOWN	aspartyl protease family protein At5g10770			LOC18769372	-1.20146	3.1512e-25	1.04331e-23	DOWN	uncharacterized LOC18769372
LOC18781569	2.17823	1.19951e-44	4.95681e-43	UP	cellulose synthase-like protein H1, transcript variant X1		BP:cellular carbohydrate metabolic process(GO:0044262)| BP:cellular glucan metabolic process(GO:0006073)| BP:glucan metabolic process(GO:0044042)| BP:cellular polysaccharide metabolic process(GO:0044264)| BP:polysaccharide metabolic process(GO:0005976)| BP:carbohydrate metabolic process(GO:0005975)| BP:cellulose metabolic process(GO:0030243)| BP:cellulose biosynthetic process(GO:0030244)| BP:cell…	LOC18771649	-1.3593	1.14152e-42	3.96356e-41	DOWN	probable aspartyl protease At4g16563			LOC18792061	-1.31648	5.79559e-25	1.89358e-23	DOWN	gibberellin 2-beta-dioxygenase 2, transcript variant X2	pper00904:Diterpenoid biosynthesis
LOC18767271	-1.59531	1.21013e-44	4.99103e-43	DOWN	transcription factor IBH1			LOC18771562	1.17967	1.14584e-42	3.972e-41	UP	NAC domain-containing protein 100			LOC18767463	-2.23724	5.83177e-25	1.90227e-23	DOWN	cytochrome P450 82G1	pper00904:Diterpenoid biosynthesis	MF:oxidoreductase activity, acting on paired donors, with incorporation or reduction of molecular oxygen(GO:0016705)| MF:heme binding(GO:0020037)| MF:tetrapyrrole binding(GO:0046906)| MF:iron ion binding(GO:0005506)
LOC18793910	2.37439	1.2157e-44	5.00433e-43	UP	transcription factor MYB36			LOC18793027	1.64309	2.93734e-42	1.01321e-40	UP	cellulose synthase-like protein G2		BP:cellular glucan metabolic process(GO:0006073)| BP:glucan metabolic process(GO:0044042)| BP:cellular polysaccharide metabolic process(GO:0044264)| BP:polysaccharide metabolic process(GO:0005976)| BP:cellular carbohydrate metabolic process(GO:0044262)| BP:carbohydrate metabolic process(GO:0005975)| BP:cellulose metabolic process(GO:0030243)| BP:cellulose biosynthetic process(GO:0030244)| BP:cell…	LOC18767935	-2.22007	8.15922e-25	2.65275e-23	DOWN	myb-related protein Myb4
LOC18766195	1.96281	1.26936e-44	5.21515e-43	UP	glyceraldehyde-3-phosphate dehydrogenase, testis-specific			LOC18780509	1.41742	3.20787e-42	1.10472e-40	UP	IRK-interacting protein, transcript variant X2			LOC18783909	-3.11625	1.08922e-24	3.52976e-23	DOWN	xyloglucan endotransglucosylase/hydrolase 2		BP:cellular glucan metabolic process(GO:0006073)| BP:glucan metabolic process(GO:0044042)| BP:cellular polysaccharide metabolic process(GO:0044264)| BP:polysaccharide metabolic process(GO:0005976)| BP:cellular carbohydrate metabolic process(GO:0044262)| BP:carbohydrate metabolic process(GO:0005975)| CC:extracellular region(GO:0005576)| CC:cell wall(GO:0005618)| CC:external encapsulating structure…
LOC18781956	4.78546	2.66145e-44	1.09135e-42	UP	beta-amyrin synthase			LOC18771612	-1.70078	3.93549e-42	1.35309e-40	DOWN	serine carboxypeptidase 24		BP:proteolysis(GO:0006508)| MF:serine-type peptidase activity(GO:0008236)| MF:serine hydrolase activity(GO:0017171)| MF:serine-type carboxypeptidase activity(GO:0004185)| MF:carboxypeptidase activity(GO:0004180)| MF:serine-type exopeptidase activity(GO:0070008)| MF:exopeptidase activity(GO:0008238)| MF:peptidase activity(GO:0008233)| MF:peptidase activity, acting on L-amino acid peptides(GO:00700…	LOC18789863	1.32817	1.98406e-24	6.3879e-23	UP	VAN3-binding protein
LOC18789927	-2.02111	3.1446e-44	1.28699e-42	DOWN	probable inactive serine/threonine-protein kinase fnkC			LOC18782799	-1.07581	3.96231e-42	1.36009e-40	DOWN	GDSL esterase/lipase APG		MF:hydrolase activity, acting on ester bonds(GO:0016788)	LOC18791994	-1.92995	2.20593e-24	7.07928e-23	DOWN	cytochrome P450 CYP749A22		MF:oxidoreductase activity, acting on paired donors, with incorporation or reduction of molecular oxygen(GO:0016705)| MF:heme binding(GO:0020037)| MF:tetrapyrrole binding(GO:0046906)| MF:iron ion binding(GO:0005506)
LOC18767803	-1.37911	4.47185e-44	1.82669e-42	DOWN	classical arabinogalactan protein 1			LOC18768510	3.51771	4.09415e-42	1.40306e-40	UP	uncharacterized LOC18768510			LOC18777218	-2.97661	2.6376e-24	8.38333e-23	DOWN	uncharacterized LOC18777218
LOC18773905	-1.72941	9.59088e-44	3.89536e-42	DOWN	F-box protein At2g27310			LOC18771454	1.64119	6.7079e-42	2.29134e-40	UP	AAA-ATPase At2g18193			LOC109950244	-5.0802	2.80799e-24	8.91065e-23	DOWN	putative methyltransferase DDB_G0268948		MF:methyltransferase activity(GO:0008168)| MF:transferase activity, transferring one-carbon groups(GO:0016741)
LOC18784380	4.10639	9.83902e-44	3.98854e-42	UP	isocitrate lyase	pper00630:Glyoxylate and dicarboxylate metabolism| pper01200:Carbon metabolism	BP:oxoacid metabolic process(GO:0043436)| BP:organic acid metabolic process(GO:0006082)| BP:carboxylic acid metabolic process(GO:0019752)| BP:small molecule metabolic process(GO:0044281)| MF:lyase activity(GO:0016829)| MF:carbon-carbon lyase activity(GO:0016830)	LOC18766794	1.96777	8.27986e-42	2.82373e-40	UP	zinc finger protein ZAT10			LOC18775762	-3.93362	3.92736e-24	1.23837e-22	DOWN	1-aminocyclopropane-1-carboxylate synthase	pper04016:MAPK signaling pathway - plant| pper00270:Cysteine and methionine metabolism	MF:coenzyme binding(GO:0050662)| MF:vitamin binding(GO:0019842)| MF:pyridoxal phosphate binding(GO:0030170)| MF:vitamin B6 binding(GO:0070279)
LOC18768182	-1.36011	1.57916e-43	6.38946e-42	DOWN	dehydrodolichyl diphosphate synthase 6, transcript variant X1	pper00900:Terpenoid backbone biosynthesis	MF:transferase activity, transferring alkyl or aryl (other than methyl) groups(GO:0016765)	LOC18785028	2.20931	1.05916e-41	3.58312e-40	UP	myb-related protein 308			LOC18766756	-5.84303	5.72124e-24	1.80115e-22	DOWN	uncharacterized LOC18766756		MF:copper ion binding(GO:0005507)
LOC18776200	2.79369	3.555e-43	1.42487e-41	UP	mitogen-activated protein kinase kinase kinase 7			LOC18791623	1.07111	1.14246e-41	3.85874e-40	UP	TMV resistance protein N, transcript variant X1		BP:cell communication(GO:0007154)| BP:signal transduction(GO:0007165)| BP:signaling(GO:0023052)| BP:cellular response to stimulus(GO:0051716)| MF:ADP binding(GO:0043531)	LOC18787683	-1.18804	6.42581e-24	2.01657e-22	DOWN	probable gluconokinase	pper00030:Pentose phosphate pathway| pper01200:Carbon metabolism
LOC18790679	-1.97063	3.57953e-43	1.43202e-41	DOWN	ethylene-responsive transcription factor 1B	pper04075:Plant hormone signal transduction| pper04016:MAPK signaling pathway - plant	MF:DNA binding transcription factor activity(GO:0003700)| MF:transcription regulator activity(GO:0140110)	LOC18770733	1.982	1.79035e-41	6.0181e-40	UP	heat stress transcription factor B-3		CC:nucleus(GO:0005634)| CC:intracellular membrane-bounded organelle(GO:0043231)| MF:DNA binding transcription factor activity(GO:0003700)| MF:transcription regulator activity(GO:0140110)| MF:sequence-specific DNA binding(GO:0043565)	LOC18781295	-1.01396	6.70423e-24	2.10062e-22	DOWN	U-box domain-containing protein 17		BP:protein ubiquitination(GO:0016567)| BP:protein modification by small protein conjugation(GO:0032446)| BP:protein modification by small protein conjugation or removal(GO:0070647)| MF:ubiquitin-protein transferase activity(GO:0004842)| MF:ubiquitin-like protein transferase activity(GO:0019787)
LOC18785555	-1.58984	5.93779e-43	2.35776e-41	DOWN	cytochrome P450 89A2		MF:heme binding(GO:0020037)| MF:tetrapyrrole binding(GO:0046906)| MF:iron ion binding(GO:0005506)| MF:oxidoreductase activity, acting on paired donors, with incorporation or reduction of molecular oxygen(GO:0016705)	LOC18770887	-1.94194	2.25853e-41	7.56768e-40	DOWN	probable protein ABIL5			LOC18793783	1.06269	1.33288e-23	4.11784e-22	UP	heterogeneous nuclear ribonucleoprotein A2 homolog 1
LOC18789535	-1.05114	8.54601e-43	3.38711e-41	DOWN	nucleobase-ascorbate transporter 3		MF:transmembrane transporter activity(GO:0022857)	LOC18792434	-1.8061	2.99625e-41	9.99191e-40	DOWN	uncharacterized LOC18792434			LOC18775384	-1.49898	1.34512e-23	4.1492e-22	DOWN	galactinol synthase 2	pper00052:Galactose metabolism	MF:transferase activity, transferring glycosyl groups(GO:0016757)
LOC18784398	-1.14969	1.56265e-42	6.15905e-41	DOWN	AAA-ATPase At3g28580			LOC18792885	1.12296	4.21406e-41	1.40088e-39	UP	uncharacterized LOC18792885			LOC18776862	-1.44232	1.50821e-23	4.64506e-22	DOWN	phospholipase A1-IIgamma		BP:lipid metabolic process(GO:0006629)
LOC18768558	-1.45334	2.18989e-42	8.59943e-41	DOWN	ubiquitin-conjugating enzyme E2 28, transcript variant X2			LOC18771264	1.03682	7.03098e-41	2.31901e-39	UP	aspartyl protease family protein 1			LOC18770251	1.07184	2.06102e-23	6.32801e-22	UP	multiprotein-bridging factor 1c		MF:sequence-specific DNA binding(GO:0043565)
LOC18774054	1.68549	3.18927e-42	1.24551e-40	UP	glucan endo-1,3-beta-glucosidase 12			LOC18786386	2.37955	8.33315e-41	2.74421e-39	UP	uclacyanin-3, transcript variant X1		MF:electron transfer activity(GO:0009055)	LOC18783732	-1.39532	2.09106e-23	6.41032e-22	DOWN	pleiotropic drug resistance protein 1	pper02010:ABC transporters	MF:ATPase activity(GO:0016887)| MF:nucleoside-triphosphatase activity(GO:0017111)| MF:hydrolase activity, acting on acid anhydrides, in phosphorus-containing anhydrides(GO:0016818)| MF:hydrolase activity, acting on acid anhydrides(GO:0016817)| MF:pyrophosphatase activity(GO:0016462)
LOC18770460	-1.33921	1.10622e-41	4.29652e-40	DOWN	methylesterase 3			LOC18770076	3.39584	1.06451e-40	3.49464e-39	UP	regulatory protein NPR5	pper04075:Plant hormone signal transduction		LOC18789064	1.06178	2.10768e-23	6.45132e-22	UP	defensin Ec-AMP-D2
LOC18790217	1.04405	1.94594e-41	7.53054e-40	UP	polygalacturonase 1 beta-like protein 3			LOC18768640	2.12919	1.09414e-40	3.58634e-39	UP	dof zinc finger protein DOF1.2			LOC18767587	-2.12016	2.74734e-23	8.34495e-22	DOWN	uncharacterized LOC18767587
LOC18767966	1.22711	2.06238e-41	7.96671e-40	UP	aquaporin AQPAn.G		MF:channel activity(GO:0015267)| MF:passive transmembrane transporter activity(GO:0022803)| MF:transmembrane transporter activity(GO:0022857)	LOC18775656	-1.39783	1.18474e-40	3.87726e-39	DOWN	CASP-like protein 2A1			LOC18793216	-5.99609	3.36314e-23	1.01998e-21	DOWN	11-beta-hydroxysteroid dehydrogenase-like 5
LOC18780346	-1.04396	2.21864e-41	8.55481e-40	DOWN	alpha,alpha-trehalose-phosphate synthase [UDP-forming] 1, transcript variant X1	pper00500:Starch and sucrose metabolism	BP:cellular carbohydrate metabolic process(GO:0044262)| BP:carbohydrate metabolic process(GO:0005975)| BP:disaccharide metabolic process(GO:0005984)| BP:oligosaccharide metabolic process(GO:0009311)| BP:cellular carbohydrate biosynthetic process(GO:0034637)| BP:trehalose biosynthetic process(GO:0005992)| BP:trehalose metabolic process(GO:0005991)| BP:disaccharide biosynthetic process(GO:0046351)|…	LOC18789131	1.09337	3.29495e-40	1.07167e-38	UP	uncharacterized LOC18789131, transcript variant X1		BP:Golgi vesicle transport(GO:0048193)| BP:vesicle-mediated transport(GO:0016192)	LOC18782456	-3.55844	4.12948e-23	1.24669e-21	DOWN	xyloglucan endotransglucosylase/hydrolase 2		BP:cellular glucan metabolic process(GO:0006073)| BP:glucan metabolic process(GO:0044042)| BP:cellular polysaccharide metabolic process(GO:0044264)| BP:polysaccharide metabolic process(GO:0005976)| BP:cellular carbohydrate metabolic process(GO:0044262)| BP:carbohydrate metabolic process(GO:0005975)| CC:extracellular region(GO:0005576)| CC:cell wall(GO:0005618)| CC:external encapsulating structure…
LOC18770334	1.50427	2.38067e-41	9.16299e-40	UP	transcription repressor OFP13, transcript variant X2			LOC18778509	1.17362	3.76407e-40	1.21674e-38	UP	FAD-dependent urate hydroxylase		MF:coenzyme binding(GO:0050662)| MF:flavin adenine dinucleotide binding(GO:0050660)| MF:FAD binding(GO:0071949)	LOC18773730	-4.613	5.91983e-23	1.7764e-21	DOWN	secoisolariciresinol dehydrogenase
LOC18776656	1.74336	2.53734e-41	9.74841e-40	UP	glutamine synthetase nodule isozyme	pper00910:Nitrogen metabolism| pper00630:Glyoxylate and dicarboxylate metabolism| pper00250:Alanine, aspartate and glutamate metabolism| pper01230:Biosynthesis of amino acids| pper00220:Arginine biosynthesis	BP:alpha-amino acid metabolic process(GO:1901605)| BP:organic acid biosynthetic process(GO:0016053)| BP:carboxylic acid biosynthetic process(GO:0046394)| BP:oxoacid metabolic process(GO:0043436)| BP:organic acid metabolic process(GO:0006082)| BP:carboxylic acid metabolic process(GO:0019752)| BP:alpha-amino acid biosynthetic process(GO:1901607)| BP:small molecule biosynthetic process(GO:0044283)| …	LOC18778874	1.03338	4.79861e-40	1.54642e-38	UP	serine/threonine-protein kinase TNNI3K			LOC18791719	-5.6979	5.97372e-23	1.78986e-21	DOWN	homeobox protein knotted-1-like 2		CC:nucleus(GO:0005634)| CC:intracellular membrane-bounded organelle(GO:0043231)
LOC18775229	-1.00545	3.76131e-41	1.4399e-39	DOWN	putative pectinesterase/pectinesterase inhibitor 22	pper00040:Pentose and glucuronate interconversions	BP:cell wall organization or biogenesis(GO:0071554)| BP:external encapsulating structure organization(GO:0045229)| BP:cell wall organization(GO:0071555)| BP:cell wall modification(GO:0042545)| BP:cellular component organization(GO:0016043)| BP:cellular component organization or biogenesis(GO:0071840)| MF:enzyme inhibitor activity(GO:0004857)| MF:molecular function regulator(GO:0098772)| MF:enzyme…	LOC18782523	-1.03556	6.77136e-40	2.17219e-38	DOWN	photosynthetic NDH subunit of subcomplex B 3, chloroplastic		MF:electron transfer activity(GO:0009055)| MF:iron-sulfur cluster binding(GO:0051536)| MF:metal cluster binding(GO:0051540)	LOC109946536	-2.7807	6.73794e-23	2.0158e-21	DOWN	VQ motif-containing protein 20-like
LOC18790976	1.0764	4.11349e-41	1.56908e-39	UP	major allergen Pru ar 1		BP:defense response(GO:0006952)| BP:response to stress(GO:0006950)	LOC109950725	-1.61399	8.23411e-40	2.63742e-38	DOWN	uncharacterized LOC109950725			LOC18783414	-1.1887	9.44242e-23	2.80379e-21	DOWN	chaperone protein DnaJ
LOC18790070	-1.30267	4.24433e-41	1.61611e-39	DOWN	nitrate reductase [NADH]	pper00910:Nitrogen metabolism	BP:oxoacid metabolic process(GO:0043436)| BP:organic acid metabolic process(GO:0006082)| BP:small molecule metabolic process(GO:0044281)	LOC18793751	-2.95795	1.19461e-39	3.80325e-38	DOWN	MLP-like protein 423		BP:defense response(GO:0006952)| BP:response to stress(GO:0006950)	LOC18783175	-1.35958	2.18036e-22	6.39775e-21	DOWN	RING-H2 finger protein ATL3
LOC109949837	-3.26798	4.2777e-41	1.62591e-39	DOWN	copper transporter 6-like		BP:metal ion transport(GO:0030001)| BP:cation transport(GO:0006812)| BP:cation transmembrane transport(GO:0098655)| BP:inorganic ion transmembrane transport(GO:0098660)| BP:inorganic cation transmembrane transport(GO:0098662)| BP:ion transport(GO:0006811)| BP:ion transmembrane transport(GO:0034220)| MF:metal ion transmembrane transporter activity(GO:0046873)| MF:transmembrane transporter activity…	LOC109948929	3.00665	2.26077e-39	7.17591e-38	UP	cysteine-rich receptor-like protein kinase 29			LOC18771961	-2.85628	2.73284e-22	7.99527e-21	DOWN	cationic peroxidase 1	pper00940:Phenylpropanoid biosynthesis	BP:response to stress(GO:0006950)| BP:response to oxidative stress(GO:0006979)| MF:heme binding(GO:0020037)| MF:tetrapyrrole binding(GO:0046906)| MF:peroxidase activity(GO:0004601)| MF:oxidoreductase activity, acting on peroxide as acceptor(GO:0016684)| MF:antioxidant activity(GO:0016209)
LOC18778692	1.06284	1.14433e-40	4.30344e-39	UP	protein PYRICULARIA ORYZAE RESISTANCE 21		BP:metal ion transport(GO:0030001)| BP:cation transport(GO:0006812)| BP:ion transport(GO:0006811)	LOC18789485	1.45624	2.53232e-39	8.02573e-38	UP	polyketide synthase 5	pper00941:Flavonoid biosynthesis| pper00960:Tropane, piperidine and pyridine alkaloid biosynthesis| pper04712:Circadian rhythm - plant		LOC109950844	-3.64101	3.22291e-22	9.38507e-21	DOWN	glycine-rich protein 1-like
LOC18778562	-1.22111	1.45473e-40	5.45153e-39	DOWN	berberine bridge enzyme-like 26		MF:flavin adenine dinucleotide binding(GO:0050660)| MF:coenzyme binding(GO:0050662)	LOC18774298	-1.00739	2.59361e-39	8.20766e-38	DOWN	interactor of constitutive active ROPs 3, transcript variant X3			LOC18782279	-1.4095	3.28262e-22	9.51959e-21	DOWN	uncharacterized LOC18782279
LOC18782493	1.01454	1.59629e-40	5.96107e-39	UP	profilin			LOC18784650	1.87319	5.59283e-39	1.7567e-37	UP	glycine-rich protein A3			LOC18789441	-5.09431	3.48604e-22	1.00508e-20	DOWN	putative calcium-transporting ATPase 13, plasma membrane-type
LOC18779966	-1.16014	1.68179e-40	6.26938e-39	DOWN	scarecrow-like protein 21, transcript variant X1			LOC18770011	1.73722	6.26141e-39	1.96086e-37	UP	mitogen-activated protein kinase kinase kinase 5			LOC18781932	-3.38867	3.66674e-22	1.05565e-20	DOWN	UDP-glycosyltransferase 82A1		MF:transferase activity, transferring glycosyl groups(GO:0016757)| MF:transferase activity, transferring hexosyl groups(GO:0016758)
LOC18784745	1.40266	1.73408e-40	6.45301e-39	UP	laccase-15		MF:copper ion binding(GO:0005507)	LOC18783884	-9.54787	6.38688e-39	1.99718e-37	DOWN	putative cell wall protein			LOC18791052	-1.18382	4.07825e-22	1.16736e-20	DOWN	plasma membrane ATPase 4	pper00190:Oxidative phosphorylation
LOC18785870	1.44672	1.83661e-40	6.82265e-39	UP	probable inactive leucine-rich repeat receptor-like protein kinase At3g03770			LOC18769182	-1.72941	7.11793e-39	2.22248e-37	DOWN	uncharacterized LOC18769182			LOC18782242	-2.61508	4.1283e-22	1.17998e-20	DOWN	probable 2-oxoglutarate-dependent dioxygenase AOP1
LOC18777595	-1.12966	3.92754e-40	1.45647e-38	DOWN	nucleolar GTP-binding protein 1, transcript variant X2	pper03008:Ribosome biogenesis in eukaryotes	MF:purine nucleoside binding(GO:0001883)| MF:GTP binding(GO:0005525)| MF:ribonucleoside binding(GO:0032549)| MF:purine ribonucleoside binding(GO:0032550)| MF:guanyl ribonucleotide binding(GO:0032561)| MF:nucleoside binding(GO:0001882)| MF:guanyl nucleotide binding(GO:0019001)	LOC109947017	-1.89693	7.17319e-39	2.23642e-37	DOWN	proline-rich protein 4-like			LOC18787605	1.2506	4.13694e-22	1.18075e-20	UP	cyclic nucleotide-gated ion channel 1	pper04626:Plant-pathogen interaction	BP:ion transport(GO:0006811)| MF:channel activity(GO:0015267)| MF:passive transmembrane transporter activity(GO:0022803)| MF:transmembrane transporter activity(GO:0022857)| MF:transporter activity(GO:0005215)| MF:ion channel activity(GO:0005216)| MF:substrate-specific channel activity(GO:0022838)| MF:inorganic molecular entity transmembrane transporter activity(GO:0015318)| MF:ion transmembrane t…
LOC18766148	2.3788	1.48408e-39	5.41869e-38	UP	polyketide synthase 1			LOC109949353	3.57337	8.82001e-39	2.73771e-37	UP	uncharacterized LOC109949353			LOC18768776	-1.42975	6.52574e-22	1.85722e-20	DOWN	probable carboxylesterase 12
LOC18778597	-1.25061	2.83588e-39	1.03014e-37	DOWN	transcriptional regulator IFH1, transcript variant X1			LOC109950531	1.74523	9.12555e-39	2.82423e-37	UP	calmodulin-like protein 3	pper04626:Plant-pathogen interaction	MF:calcium ion binding(GO:0005509)	LOC18768640	-2.74804	7.37693e-22	2.09048e-20	DOWN	dof zinc finger protein DOF1.2
LOC18766898	-2.01183	4.73003e-39	1.70657e-37	DOWN	TMV resistance protein N		MF:ADP binding(GO:0043531)	LOC18781720	1.00794	9.26499e-39	2.86318e-37	UP	lysine histidine transporter 1			LOC18767473	-1.01271	1.06734e-21	2.96956e-20	DOWN	probable polygalacturonase, transcript variant X1		BP:carbohydrate metabolic process(GO:0005975)| MF:hydrolase activity, acting on glycosyl bonds(GO:0016798)| MF:hydrolase activity, hydrolyzing O-glycosyl compounds(GO:0004553)| MF:polygalacturonase activity(GO:0004650)
LOC18768953	-1.87072	5.45124e-39	1.96346e-37	DOWN	RING-H2 finger protein ATL5, transcript variant X4			LOC18784699	-3.0759	1.06975e-38	3.30103e-37	DOWN	transcription factor bHLH67		MF:protein dimerization activity(GO:0046983)	LOC18777492	-2.29282	1.09983e-21	3.05142e-20	DOWN	uncharacterized LOC18777492, transcript variant X1
LOC18782848	-2.12891	9.09431e-39	3.24277e-37	DOWN	AAA-ATPase ASD, mitochondrial			LOC18782029	-1.18812	1.17976e-38	3.63519e-37	DOWN	subtilisin-like protease SBT5.3		BP:proteolysis(GO:0006508)| MF:serine-type endopeptidase activity(GO:0004252)| MF:serine-type peptidase activity(GO:0008236)| MF:serine hydrolase activity(GO:0017171)| MF:endopeptidase activity(GO:0004175)| MF:peptidase activity(GO:0008233)| MF:peptidase activity, acting on L-amino acid peptides(GO:0070011)	LOC18790048	-2.55292	1.69455e-21	4.6818e-20	DOWN	major allergen Pru ar 1		BP:defense response(GO:0006952)| BP:response to stress(GO:0006950)
LOC18787509	3.39386	9.14087e-39	3.25394e-37	UP	cyclic nucleotide-gated ion channel 1, transcript variant X1	pper04626:Plant-pathogen interaction	BP:ion transport(GO:0006811)| MF:ion channel activity(GO:0005216)| MF:substrate-specific channel activity(GO:0022838)| MF:channel activity(GO:0015267)| MF:passive transmembrane transporter activity(GO:0022803)| MF:transmembrane transporter activity(GO:0022857)| MF:ion transmembrane transporter activity(GO:0015075)| MF:inorganic molecular entity transmembrane transporter activity(GO:0015318)	LOC18778948	-1.08264	1.28129e-38	3.93651e-37	DOWN	oxysterol-binding protein-related protein 4C, transcript variant X1			LOC18768345	-2.16242	1.74446e-21	4.81301e-20	DOWN	MDIS1-interacting receptor like kinase 2
LOC18791427	1.96187	1.15501e-38	4.09789e-37	UP	endochitinase EP3	pper00520:Amino sugar and nucleotide sugar metabolism	BP:cell wall organization or biogenesis(GO:0071554)| BP:aminoglycan metabolic process(GO:0006022)| BP:aminoglycan catabolic process(GO:0006026)| BP:chitin metabolic process(GO:0006030)| BP:chitin catabolic process(GO:0006032)| BP:amino sugar metabolic process(GO:0006040)| BP:cell wall macromolecule catabolic process(GO:0016998)| BP:cell wall macromolecule metabolic process(GO:0044036)| BP:amino s…	LOC18789695	1.18099	1.47926e-38	4.53812e-37	UP	respiratory burst oxidase homolog protein D	pper04626:Plant-pathogen interaction| pper04016:MAPK signaling pathway - plant	MF:peroxidase activity(GO:0004601)| MF:antioxidant activity(GO:0016209)| MF:oxidoreductase activity, acting on peroxide as acceptor(GO:0016684)| MF:oxidoreductase activity, acting on NAD(P)H(GO:0016651)	LOC18772974	-2.5977	1.84091e-21	5.07208e-20	DOWN	probable aquaporin TIP1-2		MF:channel activity(GO:0015267)| MF:passive transmembrane transporter activity(GO:0022803)| MF:transmembrane transporter activity(GO:0022857)| MF:transporter activity(GO:0005215)
LOC18772057	1.14659	1.47896e-38	5.21253e-37	UP	probable inactive receptor kinase At5g58300, transcript variant X2			LOC18781650	1.64134	1.79593e-38	5.50159e-37	UP	probable LIM domain-containing serine/threonine-protein kinase DDB_G0286997			LOC18782365	-2.22686	3.57055e-21	9.7163e-20	DOWN	transcription factor PAR1
LOC18783899	-1.64868	1.7833e-38	6.25416e-37	DOWN	RING finger protein 215			LOC18774998	1.43424	2.52633e-38	7.69435e-37	UP	zinc finger protein ZAT11			LOC18789392	-1.14184	5.364e-21	1.45568e-19	DOWN	21 kDa protein		MF:enzyme inhibitor activity(GO:0004857)| MF:enzyme regulator activity(GO:0030234)| MF:molecular function regulator(GO:0098772)
LOC18786755	1.74464	4.19549e-38	1.46177e-36	UP	4-coumarate--CoA ligase 2	pper00940:Phenylpropanoid biosynthesis| pper00130:Ubiquinone and other terpenoid-quinone biosynthesis		LOC18769627	-3.67988	4.45884e-38	1.35215e-36	DOWN	auxin-binding protein ABP19b		MF:nutrient reservoir activity(GO:0045735)	LOC18789885	-4.45736	6.32432e-21	1.70929e-19	DOWN	probable pectinesterase 29		BP:cell wall organization or biogenesis(GO:0071554)| BP:external encapsulating structure organization(GO:0045229)| BP:cell wall organization(GO:0071555)| BP:cell wall modification(GO:0042545)| BP:cellular component organization(GO:0016043)| BP:cellular component organization or biogenesis(GO:0071840)| MF:pectinesterase activity(GO:0030599)| MF:carboxylic ester hydrolase activity(GO:0052689)| MF:h…
LOC18790434	4.30271	5.25802e-38	1.82899e-36	UP	uncharacterized protein At1g04910			LOC18774496	3.48506	7.55413e-38	2.27769e-36	UP	cytochrome P450 81E8		MF:heme binding(GO:0020037)| MF:tetrapyrrole binding(GO:0046906)| MF:iron ion binding(GO:0005506)| MF:oxidoreductase activity, acting on paired donors, with incorporation or reduction of molecular oxygen(GO:0016705)	LOC18776621	-1.07357	7.88606e-21	2.11985e-19	DOWN	uncharacterized LOC18776621
LOC109949454	-1.71158	8.49879e-38	2.95146e-36	DOWN	uncharacterized LOC109949454			LOC109946655	-2.64708	8.60849e-38	2.5882e-36	DOWN	uncharacterized LOC109946655			LOC18767272	1.41206	8.55727e-21	2.29716e-19	UP	uncharacterized LOC18767272
LOC109948432	4.37293	9.13401e-38	3.1669e-36	UP	BAHD acyltransferase At5g47980-like		MF:transferase activity, transferring acyl groups other than amino-acyl groups(GO:0016747)| MF:transferase activity, transferring acyl groups(GO:0016746)	LOC18768707	1.04085	1.15354e-37	3.46326e-36	UP	uncharacterized LOC18768707, transcript variant X1			LOC18780565	3.61148	9.85772e-21	2.63204e-19	UP	E3 ubiquitin-protein ligase RGLG3, transcript variant X1
LOC18790519	-1.52955	9.67525e-38	3.34911e-36	DOWN	bypass of stop codon protein 1			LOC18777595	1.3112	1.25917e-37	3.775e-36	UP	nucleolar GTP-binding protein 1, transcript variant X2	pper03008:Ribosome biogenesis in eukaryotes	MF:purine nucleoside binding(GO:0001883)| MF:GTP binding(GO:0005525)| MF:ribonucleoside binding(GO:0032549)| MF:purine ribonucleoside binding(GO:0032550)| MF:guanyl ribonucleotide binding(GO:0032561)| MF:nucleoside binding(GO:0001882)| MF:guanyl nucleotide binding(GO:0019001)	LOC109947002	-1.14107	2.26109e-20	5.9571e-19	DOWN	G-type lectin S-receptor-like serine/threonine-protein kinase LECRK4
LOC18774779	-1.51584	1.17303e-37	4.0539e-36	DOWN	probable WRKY transcription factor 51		MF:DNA binding transcription factor activity(GO:0003700)| MF:transcription regulator activity(GO:0140110)| MF:sequence-specific DNA binding(GO:0043565)	LOC18793007	3.32991	1.48606e-37	4.44259e-36	UP	putative calcium-transporting ATPase 13, plasma membrane-type			LOC18772369	1.05952	2.53416e-20	6.66771e-19	UP	vacuolar cation/proton exchanger 3
LOC18770769	-3.21405	1.32741e-37	4.57998e-36	DOWN	calmodulin-like protein 1	pper04626:Plant-pathogen interaction	MF:calcium ion binding(GO:0005509)	LOC18788208	1.37498	1.96191e-37	5.84854e-36	UP	auxin response factor 5, transcript variant X1	pper04075:Plant hormone signal transduction	BP:response to chemical(GO:0042221)| BP:response to endogenous stimulus(GO:0009719)| BP:response to hormone(GO:0009725)| BP:response to organic substance(GO:0010033)| CC:nucleus(GO:0005634)| CC:intracellular membrane-bounded organelle(GO:0043231)	LOC18790181	-2.11858	3.39843e-20	8.89458e-19	DOWN	protein SRC2
LOC18771492	-1.63037	1.66783e-37	5.72676e-36	DOWN	EGF domain-specific O-linked N-acetylglucosamine transferase		MF:transferase activity, transferring glycosyl groups(GO:0016757)	LOC18769855	-1.02897	3.5228e-37	1.04426e-35	DOWN	uncharacterized LOC18769855			LOC109950136	2.14971	3.69252e-20	9.65158e-19	UP	uncharacterized LOC109950136
LOC18784908	-3.1245	3.99362e-37	1.36391e-35	DOWN	ethylene-responsive transcription factor ERF027		MF:DNA binding transcription factor activity(GO:0003700)| MF:transcription regulator activity(GO:0140110)	LOC18780397	1.10024	6.12423e-37	1.80271e-35	UP	tonoplast dicarboxylate transporter		BP:metal ion transport(GO:0030001)| BP:ion transport(GO:0006811)| BP:cation transport(GO:0006812)| BP:monovalent inorganic cation transport(GO:0015672)| MF:transporter activity(GO:0005215)	LOC18775824	1.159	5.3013e-20	1.38021e-18	UP	serine/threonine-protein kinase ATM	pper03440:Homologous recombination
LOC18770821	-1.62836	6.40184e-37	2.17367e-35	DOWN	probable F-box protein At2g36090			LOC18774046	1.20455	7.69558e-37	2.26209e-35	UP	peroxisomal adenine nucleotide carrier 1			LOC18790825	-1.01029	5.73383e-20	1.49087e-18	DOWN	uncharacterized LOC18790825, transcript variant X1		BP:lipid metabolic process(GO:0006629)
LOC18776772	-1.35498	8.13695e-37	2.74967e-35	DOWN	transcription factor bHLH137		MF:protein dimerization activity(GO:0046983)	LOC18767281	2.09141	9.19443e-37	2.69891e-35	UP	pathogenesis-related protein 1	pper04626:Plant-pathogen interaction| pper04075:Plant hormone signal transduction| pper04016:MAPK signaling pathway - plant		LOC18784516	-2.22905	6.96344e-20	1.80586e-18	DOWN	uncharacterized LOC18784516
LOC18787029	1.77326	8.33547e-37	2.8123e-35	UP	pentatricopeptide repeat-containing protein At2g22410, mitochondrial			LOC18777666	1.68133	1.06651e-36	3.12624e-35	UP	transcription factor MYB62			LOC18787312	1.16515	7.03855e-20	1.82296e-18	UP	uncharacterized LOC18787312
LOC18782411	1.83163	1.37242e-36	4.60853e-35	UP	uncharacterized LOC18782411			LOC18776478	-2.09694	1.20975e-36	3.5412e-35	DOWN	uncharacterized LOC18776478			LOC18781662	-1.12119	7.18586e-20	1.85696e-18	DOWN	zinc finger protein CONSTANS-LIKE 1		MF:zinc ion binding(GO:0008270)
LOC18771874	1.63662	1.37704e-36	4.61675e-35	UP	uncharacterized LOC18771874			LOC18790070	1.03226	1.58135e-36	4.61613e-35	UP	nitrate reductase [NADH]	pper00910:Nitrogen metabolism	BP:oxoacid metabolic process(GO:0043436)| BP:organic acid metabolic process(GO:0006082)| BP:small molecule metabolic process(GO:0044281)	LOC18791590	-2.45762	7.30414e-20	1.88437e-18	DOWN	uncharacterized LOC18791590
LOC18774593	3.93374	1.7312e-36	5.74992e-35	UP	tyrosine/DOPA decarboxylase 1	pper00950:Isoquinoline alkaloid biosynthesis| pper00350:Tyrosine metabolism| pper00380:Tryptophan metabolism| pper00360:Phenylalanine metabolism	BP:oxoacid metabolic process(GO:0043436)| BP:organic acid metabolic process(GO:0006082)| BP:carboxylic acid metabolic process(GO:0019752)| BP:small molecule metabolic process(GO:0044281)| MF:lyase activity(GO:0016829)| MF:vitamin binding(GO:0019842)| MF:coenzyme binding(GO:0050662)| MF:pyridoxal phosphate binding(GO:0030170)| MF:vitamin B6 binding(GO:0070279)| MF:carboxy-lyase activity(GO:0016831…	LOC18787303	-4.09052	4.13804e-36	1.1947e-34	DOWN	caffeic acid 3-O-methyltransferase	pper00940:Phenylpropanoid biosynthesis| pper00380:Tryptophan metabolism	MF:O-methyltransferase activity(GO:0008171)| MF:protein dimerization activity(GO:0046983)| MF:methyltransferase activity(GO:0008168)| MF:transferase activity, transferring one-carbon groups(GO:0016741)	LOC18789761	-1.21313	8.40551e-20	2.1601e-18	DOWN	UDP-glycosyltransferase 88F5	pper00941:Flavonoid biosynthesis	MF:transferase activity, transferring glycosyl groups(GO:0016757)| MF:transferase activity, transferring hexosyl groups(GO:0016758)
LOC109949237	4.90634	2.35104e-36	7.78434e-35	UP	uncharacterized LOC109949237			LOC18789994	-1.08031	7.66403e-36	2.20064e-34	DOWN	glutathione S-transferase	pper00480:Glutathione metabolism		LOC18788281	-2.36405	1.3809e-19	3.53045e-18	DOWN	geraniol 8-hydroxylase		MF:oxidoreductase activity, acting on paired donors, with incorporation or reduction of molecular oxygen(GO:0016705)| MF:heme binding(GO:0020037)| MF:tetrapyrrole binding(GO:0046906)| MF:iron ion binding(GO:0005506)
LOC18770985	-4.96365	2.60965e-36	8.61385e-35	DOWN	zinc finger Ran-binding domain-containing protein 2			LOC18781615	1.23512	9.86372e-36	2.82841e-34	UP	4-coumarate--CoA ligase 1	pper00940:Phenylpropanoid biosynthesis| pper00130:Ubiquinone and other terpenoid-quinone biosynthesis		LOC18785570	-2.06085	1.47657e-19	3.77018e-18	DOWN	non-specific phospholipase C3, transcript variant X1	pper00565:Ether lipid metabolism| pper00562:Inositol phosphate metabolism| pper00564:Glycerophospholipid metabolism	MF:hydrolase activity, acting on ester bonds(GO:0016788)
LOC18774795	1.77168	3.82689e-36	1.25927e-34	UP	nuclear localization sequence-binding protein, transcript variant X4			LOC18782003	2.39227	1.12998e-35	3.23579e-34	UP	putative UDP-glucose flavonoid 3-O-glucosyltransferase 3		MF:transferase activity, transferring hexosyl groups(GO:0016758)| MF:transferase activity, transferring glycosyl groups(GO:0016757)	LOC109947794	1.28718	1.87687e-19	4.77389e-18	UP	7-deoxyloganetin glucosyltransferase-like		MF:transferase activity, transferring glycosyl groups(GO:0016757)| MF:transferase activity, transferring hexosyl groups(GO:0016758)
LOC18787620	1.81818	7.22414e-36	2.36985e-34	UP	alpha-L-fucosidase 1	pper00511:Other glycan degradation	BP:carbohydrate metabolic process(GO:0005975)| MF:hydrolase activity, hydrolyzing O-glycosyl compounds(GO:0004553)| MF:hydrolase activity, acting on glycosyl bonds(GO:0016798)	LOC18776493	-1.54706	1.13197e-35	3.23709e-34	DOWN	protein LOL1, transcript variant X4			LOC18784430	-2.72814	2.92299e-19	7.38743e-18	DOWN	uncharacterized LOC18784430
LOC18778796	-1.04752	1.04463e-35	3.42162e-34	DOWN	early nodulin-like protein 1		MF:electron transfer activity(GO:0009055)	LOC18771787	-1.16639	1.19239e-35	3.40065e-34	DOWN	alpha-mannosidase	pper00511:Other glycan degradation	BP:carbohydrate metabolic process(GO:0005975)| BP:hexose metabolic process(GO:0019318)| BP:monosaccharide metabolic process(GO:0005996)| BP:small molecule metabolic process(GO:0044281)| MF:hydrolase activity, hydrolyzing O-glycosyl compounds(GO:0004553)| MF:hydrolase activity, acting on glycosyl bonds(GO:0016798)| MF:carbohydrate binding(GO:0030246)| MF:alpha-mannosidase activity(GO:0004559)| MF:…	LOC18780753	-1.44226	3.333e-19	8.39165e-18	DOWN	9-cis-epoxycarotenoid dioxygenase NCED1, chloroplastic	pper00906:Carotenoid biosynthesis	MF:oxidoreductase activity, acting on single donors with incorporation of molecular oxygen(GO:0016701)| MF:oxidoreductase activity, acting on single donors with incorporation of molecular oxygen, incorporation of two atoms of oxygen(GO:0016702)| MF:dioxygenase activity(GO:0051213)
LOC109946707	3.57592	1.09291e-35	3.57424e-34	UP	(R)-mandelonitrile lyase 1-like	pper00460:Cyanoamino acid metabolism	MF:flavin adenine dinucleotide binding(GO:0050660)| MF:oxidoreductase activity, acting on CH-OH group of donors(GO:0016614)| MF:coenzyme binding(GO:0050662)	LOC18767174	-1.3203	1.31065e-35	3.72784e-34	DOWN	long chain acyl-CoA synthetase 2	pper00061:Fatty acid biosynthesis| pper01212:Fatty acid metabolism| pper00071:Fatty acid degradation| pper04146:Peroxisome		LOC18767281	-1.28353	4.05454e-19	1.01568e-17	DOWN	pathogenesis-related protein 1	pper04016:MAPK signaling pathway - plant| pper04626:Plant-pathogen interaction| pper04075:Plant hormone signal transduction
LOC18768681	-1.24382	1.30068e-35	4.22781e-34	DOWN	probable protein phosphatase 2C 63			LOC18789308	-2.1523	1.38463e-35	3.93295e-34	DOWN	protein SODIUM POTASSIUM ROOT DEFECTIVE 3		BP:metal ion transport(GO:0030001)| BP:ion transport(GO:0006811)| BP:cation transport(GO:0006812)	LOC18784650	-1.52234	4.95533e-19	1.2351e-17	DOWN	glycine-rich protein A3
LOC18771227	1.23425	1.33616e-35	4.33652e-34	UP	glucomannan 4-beta-mannosyltransferase 9			LOC18789951	1.35684	1.44543e-35	4.09461e-34	UP	ribulose bisphosphate carboxylase small chain F1, chloroplastic	pper00630:Glyoxylate and dicarboxylate metabolism| pper00710:Carbon fixation in photosynthetic organisms| pper01200:Carbon metabolism		LOC18791088	-3.01548	4.97637e-19	1.23879e-17	DOWN	cytochrome P450 CYP749A22		MF:oxidoreductase activity, acting on paired donors, with incorporation or reduction of molecular oxygen(GO:0016705)| MF:heme binding(GO:0020037)| MF:tetrapyrrole binding(GO:0046906)| MF:iron ion binding(GO:0005506)
LOC18775379	1.53063	1.35131e-35	4.37904e-34	UP	UDP-glycosyltransferase 74F2, transcript variant X2		MF:transferase activity, transferring hexosyl groups(GO:0016758)| MF:transferase activity, transferring glycosyl groups(GO:0016757)	LOC18786944	1.00704	1.72098e-35	4.86864e-34	UP	uncharacterized LOC18786944			LOC18779087	1.10721	6.68448e-19	1.65984e-17	UP	endochitinase EP3	pper00520:Amino sugar and nucleotide sugar metabolism	BP:cell wall organization or biogenesis(GO:0071554)| BP:aminoglycan metabolic process(GO:0006022)| BP:aminoglycan catabolic process(GO:0006026)| BP:chitin metabolic process(GO:0006030)| BP:chitin catabolic process(GO:0006032)| BP:amino sugar metabolic process(GO:0006040)| BP:cell wall macromolecule catabolic process(GO:0016998)| BP:cell wall macromolecule metabolic process(GO:0044036)| BP:amino s…
LOC18776798	1.92613	1.49651e-35	4.84221e-34	UP	high mobility group B protein 6			LOC18777938	1.44925	2.65537e-35	7.49192e-34	UP	disease resistance protein RPM1	pper04626:Plant-pathogen interaction	MF:ADP binding(GO:0043531)	LOC18776275	-1.21643	9.7161e-19	2.40063e-17	DOWN	endoglucanase 6	pper00500:Starch and sucrose metabolism	BP:carbohydrate metabolic process(GO:0005975)| MF:hydrolase activity, acting on glycosyl bonds(GO:0016798)| MF:hydrolase activity, hydrolyzing O-glycosyl compounds(GO:0004553)| MF:carbohydrate binding(GO:0030246)
LOC18781401	1.72138	1.54284e-35	4.98454e-34	UP	indole-3-acetic acid-amido synthetase GH3.6	pper04075:Plant hormone signal transduction		LOC18788594	1.00859	3.60853e-35	1.01676e-33	UP	11S globulin seed storage protein 2		MF:nutrient reservoir activity(GO:0045735)	LOC18784626	-1.02548	1.20535e-18	2.96707e-17	DOWN	uncharacterized LOC18784626
LOC18792773	3.0915	1.72723e-35	5.555e-34	UP	transcription factor MYB6			LOC109950136	-1.40332	5.26488e-35	1.4795e-33	DOWN	uncharacterized LOC109950136			LOC109948580	-1.66395	1.21658e-18	2.99101e-17	DOWN	ACT domain-containing protein ACR2, transcript variant X2
LOC18777887	1.26379	2.85229e-35	9.14579e-34	UP	myosin-11			LOC109950534	-1.03402	8.76095e-35	2.45214e-33	DOWN	uncharacterized LOC109950534			LOC18769040	-1.45414	1.25928e-18	3.08834e-17	DOWN	F-box protein At2g26850
LOC18789392	1.3374	4.57365e-35	1.45994e-33	UP	21 kDa protein		MF:enzyme inhibitor activity(GO:0004857)| MF:molecular function regulator(GO:0098772)| MF:enzyme regulator activity(GO:0030234)	LOC18790555	-2.07329	9.36522e-35	2.61779e-33	DOWN	aspartyl protease family protein 2			LOC109946663	1.67769	1.7495e-18	4.28003e-17	UP	putative disease resistance protein RGA3, transcript variant X1		MF:ADP binding(GO:0043531)
LOC18778580	-1.06474	4.59999e-35	1.46615e-33	DOWN	putative nuclear RNA export factor SDE5			LOC18793913	3.19396	9.37843e-35	2.61801e-33	UP	uncharacterized LOC18793913			LOC18773698	-2.48781	1.89062e-18	4.6026e-17	DOWN	UPF0098 protein CPn_0877/CP_0992/CPj0877/CpB0906
LOC18779796	6.12669	9.7596e-35	3.09218e-33	UP	premnaspirodiene oxygenase		MF:heme binding(GO:0020037)| MF:tetrapyrrole binding(GO:0046906)| MF:iron ion binding(GO:0005506)| MF:oxidoreductase activity, acting on paired donors, with incorporation or reduction of molecular oxygen(GO:0016705)	LOC18792347	1.54566	1.32822e-34	3.68336e-33	UP	MLP-like protein 34		BP:defense response(GO:0006952)| BP:response to stress(GO:0006950)	LOC18792206	1.27483	1.91402e-18	4.65386e-17	UP	homeobox-leucine zipper protein ATHB-13, transcript variant X1		MF:DNA binding transcription factor activity(GO:0003700)| MF:transcription regulator activity(GO:0140110)| MF:sequence-specific DNA binding(GO:0043565)
LOC18793963	1.91051	1.06496e-34	3.36917e-33	UP	probable leucine-rich repeat receptor-like protein kinase At1g68400			LOC18773006	1.35213	1.42464e-34	3.94556e-33	UP	peroxidase 4	pper00940:Phenylpropanoid biosynthesis	BP:response to oxidative stress(GO:0006979)| BP:response to stress(GO:0006950)| MF:heme binding(GO:0020037)| MF:tetrapyrrole binding(GO:0046906)| MF:peroxidase activity(GO:0004601)| MF:antioxidant activity(GO:0016209)| MF:oxidoreductase activity, acting on peroxide as acceptor(GO:0016684)	LOC18784720	-2.96553	2.28085e-18	5.539e-17	DOWN	trehalose-phosphate phosphatase A, transcript variant X2	pper00500:Starch and sucrose metabolism	BP:cellular carbohydrate metabolic process(GO:0044262)| BP:carbohydrate metabolic process(GO:0005975)| BP:trehalose biosynthetic process(GO:0005992)| BP:trehalose metabolic process(GO:0005991)| BP:disaccharide biosynthetic process(GO:0046351)| BP:cellular carbohydrate biosynthetic process(GO:0034637)| BP:oligosaccharide biosynthetic process(GO:0009312)| BP:carbohydrate biosynthetic process(GO:001…
LOC18791154	-1.52887	1.06856e-34	3.37555e-33	DOWN	uncharacterized LOC18791154			LOC18769597	1.34688	1.8058e-34	4.97503e-33	UP	elongation of fatty acids protein 3-like			LOC18776188	-4.59249	2.59185e-18	6.27891e-17	DOWN	homeobox protein knotted-1-like 2		CC:nucleus(GO:0005634)| CC:intracellular membrane-bounded organelle(GO:0043231)
LOC18766640	3.49159	2.0612e-34	6.50161e-33	UP	PTI1-like tyrosine-protein kinase 1			LOC18779547	1.93632	2.11832e-34	5.81326e-33	UP	uncharacterized LOC18779547			LOC18774825	-1.01736	2.77545e-18	6.7155e-17	DOWN	fructose-1,6-bisphosphatase, chloroplastic	pper00051:Fructose and mannose metabolism| pper00030:Pentose phosphate pathway| pper00710:Carbon fixation in photosynthetic organisms| pper00010:Glycolysis / Gluconeogenesis| pper01200:Carbon metabolism
LOC18767558	2.88462	2.11819e-34	6.67151e-33	UP	uncharacterized LOC18767558			LOC18793978	1.08302	2.55452e-34	7.00119e-33	UP	expansin-A1			LOC18766843	4.44684	2.79664e-18	6.75855e-17	UP	protein DMR6-LIKE OXYGENASE 1
LOC18793845	6.64488	3.71888e-34	1.16272e-32	UP	berberine bridge enzyme-like 17		MF:flavin adenine dinucleotide binding(GO:0050660)| MF:coenzyme binding(GO:0050662)	LOC18773539	-4.22662	3.15326e-34	8.57523e-33	DOWN	beta-glucosidase 12		BP:carbohydrate metabolic process(GO:0005975)| MF:hydrolase activity, hydrolyzing O-glycosyl compounds(GO:0004553)| MF:hydrolase activity, acting on glycosyl bonds(GO:0016798)	LOC109947905	-1.15779	3.57942e-18	8.63976e-17	DOWN	7-deoxyloganetin glucosyltransferase-like		MF:transferase activity, transferring glycosyl groups(GO:0016757)| MF:transferase activity, transferring hexosyl groups(GO:0016758)
LOC18779862	1.21433	6.57746e-34	2.04448e-32	UP	anthocyanidin 3-O-glucoside 2''-O-glucosyltransferase		MF:transferase activity, transferring hexosyl groups(GO:0016758)| MF:transferase activity, transferring glycosyl groups(GO:0016757)	LOC18783732	1.95292	3.32701e-34	9.03608e-33	UP	pleiotropic drug resistance protein 1	pper02010:ABC transporters	MF:ATPase activity(GO:0016887)| MF:hydrolase activity, acting on acid anhydrides, in phosphorus-containing anhydrides(GO:0016818)| MF:hydrolase activity, acting on acid anhydrides(GO:0016817)| MF:pyrophosphatase activity(GO:0016462)| MF:nucleoside-triphosphatase activity(GO:0017111)	LOC18789539	-1.65314	4.27964e-18	1.02924e-16	DOWN	jasmonate O-methyltransferase	pper00592:alpha-Linolenic acid metabolism	MF:methyltransferase activity(GO:0008168)| MF:transferase activity, transferring one-carbon groups(GO:0016741)
LOC18790085	-1.46985	9.0786e-34	2.80555e-32	DOWN	putative mediator of RNA polymerase II transcription subunit 26			LOC18777624	1.13245	4.26115e-34	1.15435e-32	UP	protein LYK5			LOC18768953	-1.07306	4.29427e-18	1.03151e-16	DOWN	RING-H2 finger protein ATL5, transcript variant X4
LOC18776400	-4.28723	1.62946e-33	5.01371e-32	DOWN	dehydration-responsive element-binding protein 1A		MF:DNA binding transcription factor activity(GO:0003700)| MF:transcription regulator activity(GO:0140110)	LOC18771642	-1.25378	4.87764e-34	1.31628e-32	DOWN	uncharacterized LOC18771642			LOC18782550	-1.05193	8.70803e-18	2.07416e-16	DOWN	thaumatin-like protein 2
LOC18791590	-2.20112	1.85585e-33	5.68566e-32	DOWN	uncharacterized LOC18791590			LOC18768616	1.06361	5.55104e-34	1.49417e-32	UP	uncharacterized LOC18768616		BP:lipid metabolic process(GO:0006629)	LOC18788259	2.94611	1.30177e-17	3.07487e-16	UP	probable pectinesterase/pectinesterase inhibitor 35		BP:cell wall organization or biogenesis(GO:0071554)| BP:external encapsulating structure organization(GO:0045229)| BP:cell wall organization(GO:0071555)| BP:cell wall modification(GO:0042545)| BP:cellular component organization(GO:0016043)| BP:cellular component organization or biogenesis(GO:0071840)| MF:enzyme inhibitor activity(GO:0004857)| MF:pectinesterase activity(GO:0030599)| MF:carboxylic …
LOC18790528	-1.00196	1.88555e-33	5.76839e-32	DOWN	prostaglandin E synthase 2			LOC18769271	3.37765	6.50023e-34	1.74743e-32	UP	MDIS1-interacting receptor like kinase 2			LOC18777679	1.19954	1.81921e-17	4.27675e-16	UP	oxysterol-binding protein-related protein 2A, transcript variant X8
LOC18776914	1.46374	2.44002e-33	7.45396e-32	UP	uncharacterized LOC18776914			LOC18774393	1.07544	9.41573e-34	2.51835e-32	UP	bifunctional 3-dehydroquinate dehydratase/shikimate dehydrogenase, chloroplastic, transcript variant X1	pper00999:Biosynthesis of various plant secondary metabolites| pper00400:Phenylalanine, tyrosine and tryptophan biosynthesis| pper01230:Biosynthesis of amino acids	MF:carbon-oxygen lyase activity(GO:0016835)| MF:lyase activity(GO:0016829)| MF:hydro-lyase activity(GO:0016836)| MF:oxidoreductase activity, acting on CH-OH group of donors(GO:0016614)| MF:oxidoreductase activity, acting on the CH-OH group of donors, NAD or NADP as acceptor(GO:0016616)	LOC18780638	-1.60843	2.35607e-17	5.51275e-16	DOWN	cysteine-rich receptor-like protein kinase 10
LOC109946807	1.21084	5.10155e-33	1.54958e-31	UP	sulfated surface glycoprotein 185			LOC18774656	1.70168	1.86961e-33	4.96896e-32	UP	MLO-like protein 3		BP:defense response(GO:0006952)| BP:response to stress(GO:0006950)	LOC18793452	3.78816	2.49984e-17	5.84228e-16	UP	uncharacterized LOC18793452
LOC18793648	-1.56127	1.05925e-32	3.19919e-31	DOWN	metal transporter Nramp5		BP:metal ion transport(GO:0030001)| BP:cation transport(GO:0006812)| BP:ion transport(GO:0006811)| MF:metal ion transmembrane transporter activity(GO:0046873)| MF:transmembrane transporter activity(GO:0022857)| MF:cation transmembrane transporter activity(GO:0008324)| MF:inorganic cation transmembrane transporter activity(GO:0022890)| MF:ion transmembrane transporter activity(GO:0015075)| MF:inor…	LOC18768088	1.59045	1.9796e-33	5.25467e-32	UP	endoglucanase 9	pper00500:Starch and sucrose metabolism	BP:carbohydrate metabolic process(GO:0005975)| MF:hydrolase activity, hydrolyzing O-glycosyl compounds(GO:0004553)| MF:hydrolase activity, acting on glycosyl bonds(GO:0016798)	LOC18790787	1.30042	2.95196e-17	6.84254e-16	UP	vinorine synthase	pper00940:Phenylpropanoid biosynthesis| pper00945:Stilbenoid, diarylheptanoid and gingerol biosynthesis| pper00941:Flavonoid biosynthesis	MF:transferase activity, transferring acyl groups other than amino-acyl groups(GO:0016747)| MF:transferase activity, transferring acyl groups(GO:0016746)
LOC18786039	1.53404	1.29179e-32	3.89601e-31	UP	putative ankyrin repeat protein RF_0381			LOC18786954	1.15833	2.92555e-33	7.70736e-32	UP	AAA-ATPase At2g46620			LOC18786908	-6.53174	3.52817e-17	8.13075e-16	DOWN	beta-glucosidase 12, transcript variant X1		BP:carbohydrate metabolic process(GO:0005975)| MF:hydrolase activity, acting on glycosyl bonds(GO:0016798)| MF:hydrolase activity, hydrolyzing O-glycosyl compounds(GO:0004553)
LOC18771548	1.02629	1.31179e-32	3.95076e-31	UP	leucine-rich repeat receptor-like protein kinase PXC1			LOC18789504	-1.87919	3.7888e-33	9.95669e-32	DOWN	probable beta-D-xylosidase 7		BP:carbohydrate metabolic process(GO:0005975)| MF:hydrolase activity, hydrolyzing O-glycosyl compounds(GO:0004553)| MF:hydrolase activity, acting on glycosyl bonds(GO:0016798)	LOC18783784	-2.22819	3.54613e-17	8.16268e-16	DOWN	uncharacterized LOC18783784
LOC18780866	3.00862	1.41471e-32	4.25472e-31	UP	ABC transporter G family member 5	pper02010:ABC transporters	MF:nucleoside-triphosphatase activity(GO:0017111)| MF:pyrophosphatase activity(GO:0016462)| MF:hydrolase activity, acting on acid anhydrides, in phosphorus-containing anhydrides(GO:0016818)| MF:hydrolase activity, acting on acid anhydrides(GO:0016817)| MF:ATPase activity(GO:0016887)	LOC18784358	-1.09621	3.79465e-33	9.95965e-32	DOWN	uncharacterized LOC18784358			LOC18789131	-1.00195	3.55187e-17	8.16642e-16	DOWN	uncharacterized LOC18789131, transcript variant X1		BP:Golgi vesicle transport(GO:0048193)| BP:vesicle-mediated transport(GO:0016192)
LOC18789841	1.64905	1.45939e-32	4.3829e-31	UP	histidine-containing phosphotransfer protein 4, transcript variant X2	pper04075:Plant hormone signal transduction	BP:phosphorelay signal transduction system(GO:0000160)| BP:intracellular signal transduction(GO:0035556)| BP:signal transduction(GO:0007165)| BP:signaling(GO:0023052)| BP:cell communication(GO:0007154)| BP:cellular response to stimulus(GO:0051716)	LOC18791006	2.87968	4.60908e-33	1.20522e-31	UP	cellulose synthase-like protein E1		BP:cellular glucan metabolic process(GO:0006073)| BP:glucan metabolic process(GO:0044042)| BP:cellular polysaccharide metabolic process(GO:0044264)| BP:polysaccharide metabolic process(GO:0005976)| BP:cellular carbohydrate metabolic process(GO:0044262)| BP:carbohydrate metabolic process(GO:0005975)| BP:cellulose metabolic process(GO:0030243)| BP:cellulose biosynthetic process(GO:0030244)| BP:cell…	LOC18771793	1.13867	3.8926e-17	8.92915e-16	UP	heat shock 70 kDa protein 18, transcript variant X1	pper04144:Endocytosis| pper04141:Protein processing in endoplasmic reticulum| pper03040:Spliceosome
LOC109949788	-1.18273	3.25394e-32	9.71763e-31	DOWN	DEAD-box ATP-dependent RNA helicase 57			LOC18784717	1.39387	4.94996e-33	1.29276e-31	UP	protein DETOXIFICATION 35		BP:response to chemical(GO:0042221)| BP:drug transmembrane transport(GO:0006855)| BP:drug transport(GO:0015893)| BP:response to drug(GO:0042493)| MF:drug transmembrane transporter activity(GO:0015238)| MF:transporter activity(GO:0005215)| MF:transmembrane transporter activity(GO:0022857)| MF:antiporter activity(GO:0015297)| MF:secondary active transmembrane transporter activity(GO:0015291)| MF:ac…	LOC109950177	-1.60203	4.25304e-17	9.68883e-16	DOWN	uncharacterized LOC109950177
LOC18775475	1.07168	4.32195e-32	1.28531e-30	UP	serine/threonine-protein kinase Nek3, transcript variant X1			LOC18791105	-1.32816	7.2289e-33	1.88327e-31	DOWN	aspartyl protease family protein At5g10770			LOC18773479	-1.50542	5.96457e-17	1.35104e-15	DOWN	aluminum-activated malate transporter 2		BP:anion transport(GO:0006820)| BP:organic acid transport(GO:0015849)| BP:carboxylic acid transport(GO:0046942)| BP:organic anion transport(GO:0015711)| BP:ion transport(GO:0006811)| BP:organic substance transport(GO:0071702)
LOC18793267	-2.55664	6.61227e-32	1.95824e-30	DOWN	uncharacterized LOC18793267			LOC18777116	1.37246	7.33918e-33	1.90964e-31	UP	ribose-phosphate pyrophosphokinase 1	pper01230:Biosynthesis of amino acids| pper00030:Pentose phosphate pathway| pper00230:Purine metabolism| pper01200:Carbon metabolism	BP:nucleoside phosphate metabolic process(GO:0006753)| BP:nucleobase-containing small molecule metabolic process(GO:0055086)| BP:nucleotide metabolic process(GO:0009117)| BP:nucleotide biosynthetic process(GO:0009165)| BP:nucleoside phosphate biosynthetic process(GO:1901293)| BP:small molecule metabolic process(GO:0044281)| BP:organophosphate metabolic process(GO:0019637)| BP:organophosphate bios…	LOC18783113	-1.14665	6.39147e-17	1.44444e-15	DOWN	VQ motif-containing protein 11
LOC18779582	-1.06387	8.12345e-32	2.3958e-30	DOWN	protein transport protein Sec61 subunit alpha	pper04145:Phagosome| pper03060:Protein export| pper04141:Protein processing in endoplasmic reticulum	BP:organic substance transport(GO:0071702)| BP:nitrogen compound transport(GO:0071705)| BP:protein transport(GO:0015031)| BP:peptide transport(GO:0015833)| BP:amide transport(GO:0042886)| BP:establishment of protein localization(GO:0045184)| BP:macromolecule localization(GO:0033036)| BP:protein localization(GO:0008104)	LOC18793115	1.17197	1.32959e-32	3.44678e-31	UP	14-3-3 protein 7			LOC18789277	-1.53132	6.68151e-17	1.50656e-15	DOWN	probable calcium-binding protein CML25	pper04626:Plant-pathogen interaction	MF:calcium ion binding(GO:0005509)
LOC109949848	-1.4902	9.02078e-32	2.65677e-30	DOWN	uncharacterized LOC109949848			LOC109948331	1.56484	1.38633e-32	3.58946e-31	UP	GATA zinc finger domain-containing protein 4-like			LOC18776350	-2.11333	6.73116e-17	1.51604e-15	DOWN	expansin-A1
LOC18793335	1.75806	9.52369e-32	2.80102e-30	UP	protein SRG1			LOC18776525	-2.82873	1.3984e-32	3.61628e-31	DOWN	protein WEAK CHLOROPLAST MOVEMENT UNDER BLUE LIGHT 1, transcript variant X1			LOC18774828	-1.64858	7.55864e-17	1.69472e-15	DOWN	heavy metal-associated isoprenylated plant protein 47
LOC18782987	1.28921	9.82457e-32	2.88156e-30	UP	glycerophosphodiester phosphodiesterase GDPD1, chloroplastic, transcript variant X2	pper00564:Glycerophospholipid metabolism	BP:lipid metabolic process(GO:0006629)| MF:hydrolase activity, acting on ester bonds(GO:0016788)| MF:phosphoric diester hydrolase activity(GO:0008081)| MF:phosphoric ester hydrolase activity(GO:0042578)	LOC18772065	2.50827	1.51536e-32	3.91393e-31	UP	phenylalanine ammonia-lyase 1	pper00940:Phenylpropanoid biosynthesis| pper00360:Phenylalanine metabolism		LOC18781701	-2.30539	8.08163e-17	1.8079e-15	DOWN	-
LOC18780199	2.10677	1.29306e-31	3.78215e-30	UP	GDSL esterase/lipase At1g29670		MF:hydrolase activity, acting on ester bonds(GO:0016788)	LOC18769884	1.12977	1.55909e-32	4.02195e-31	UP	UDP-glycosyltransferase 73C1	pper00908:Zeatin biosynthesis	MF:transferase activity, transferring hexosyl groups(GO:0016758)| MF:transferase activity, transferring glycosyl groups(GO:0016757)	LOC18788836	1.46278	9.90351e-17	2.208e-15	UP	uncharacterized LOC18788836
LOC18793599	2.00374	1.49669e-31	4.37177e-30	UP	probable rhamnogalacturonate lyase B, transcript variant X1		BP:carbohydrate metabolic process(GO:0005975)| MF:carbohydrate binding(GO:0030246)	LOC18774595	1.24039	1.59534e-32	4.10543e-31	UP	CASP-like protein 4B1			LOC109950687	9.92699	1.16872e-16	2.58537e-15	UP	uncharacterized LOC109950687
LOC18786056	1.89194	2.75114e-31	7.98131e-30	UP	anthocyanin 5-aromatic acyltransferase		MF:transferase activity, transferring acyl groups other than amino-acyl groups(GO:0016747)| MF:transferase activity, transferring acyl groups(GO:0016746)	LOC18779462	-1.68834	1.94165e-32	4.99052e-31	DOWN	epidermis-specific secreted glycoprotein EP1			LOC18769935	-1.22942	1.30097e-16	2.86835e-15	DOWN	auxin-responsive protein SAUR50	pper04075:Plant hormone signal transduction	BP:response to chemical(GO:0042221)| BP:response to auxin(GO:0009733)| BP:response to endogenous stimulus(GO:0009719)| BP:response to hormone(GO:0009725)| BP:response to organic substance(GO:0010033)
LOC18782877	2.41506	2.75497e-31	7.98154e-30	UP	probable pectinesterase 8		BP:cell wall organization or biogenesis(GO:0071554)| BP:external encapsulating structure organization(GO:0045229)| BP:cell wall organization(GO:0071555)| BP:cell wall modification(GO:0042545)| BP:cellular component organization(GO:0016043)| BP:cellular component organization or biogenesis(GO:0071840)| MF:pectinesterase activity(GO:0030599)| MF:hydrolase activity, acting on ester bonds(GO:0016788)…	LOC18788724	2.24264	2.51557e-32	6.44989e-31	UP	calmodulin-like protein 3	pper04626:Plant-pathogen interaction	MF:calcium ion binding(GO:0005509)	LOC109948298	1.51296	1.31209e-16	2.88965e-15	UP	uncharacterized LOC109948298, transcript variant X1
LOC18766275	4.50606	3.11182e-31	9.00316e-30	UP	nucleobase-ascorbate transporter 4, transcript variant X1		MF:transmembrane transporter activity(GO:0022857)	LOC18776188	6.452	3.04444e-32	7.76811e-31	UP	homeobox protein knotted-1-like 2		CC:nucleus(GO:0005634)| CC:intracellular membrane-bounded organelle(GO:0043231)	LOC18768007	-1.97327	1.88045e-16	4.12309e-15	DOWN	glutathione transferase GST 23	pper00480:Glutathione metabolism
LOC18774588	-1.31329	5.61427e-31	1.60473e-29	DOWN	lon protease homolog 1, mitochondrial		BP:proteolysis(GO:0006508)| MF:nucleoside-triphosphatase activity(GO:0017111)| MF:pyrophosphatase activity(GO:0016462)| MF:ATPase activity, coupled(GO:0042623)| MF:hydrolase activity, acting on acid anhydrides, in phosphorus-containing anhydrides(GO:0016818)| MF:hydrolase activity, acting on acid anhydrides(GO:0016817)| MF:ATPase activity(GO:0016887)| MF:serine-type peptidase activity(GO:0008236)…	LOC18788985	1.41816	3.58876e-32	9.14593e-31	UP	bZIP transcription factor 11		MF:DNA binding transcription factor activity(GO:0003700)| MF:transcription regulator activity(GO:0140110)	LOC18773390	1.35859	1.99397e-16	4.36716e-15	UP	tropinone reductase homolog At5g06060, transcript variant X1	pper00960:Tropane, piperidine and pyridine alkaloid biosynthesis
LOC18780991	-2.09112	6.99863e-31	1.98976e-29	DOWN	uncharacterized LOC18780991			LOC18780600	-1.12415	4.00904e-32	1.02047e-30	DOWN	uncharacterized LOC18780600, transcript variant X1			LOC18779070	-1.06671	2.02968e-16	4.43561e-15	DOWN	uncharacterized LOC18779070
LOC18767995	-1.80779	1.05242e-30	2.97228e-29	DOWN	probable endo-1,3(4)-beta-glucanase ARB_01444			LOC18793844	1.11134	4.27036e-32	1.08567e-30	UP	ninja-family protein AFP3			LOC18793473	-1.33298	2.08268e-16	4.53148e-15	DOWN	GDSL esterase/lipase At3g26430		MF:hydrolase activity, acting on ester bonds(GO:0016788)
LOC109946810	1.01058	1.0612e-30	2.99312e-29	UP	proline-rich protein 36-like			LOC18776911	3.26208	4.88932e-32	1.23855e-30	UP	hydroquinone glucosyltransferase		MF:transferase activity, transferring hexosyl groups(GO:0016758)| MF:transferase activity, transferring glycosyl groups(GO:0016757)	LOC18781509	1.0609	2.59228e-16	5.60344e-15	UP	probable GMP synthase [glutamine-hydrolyzing]	pper03410:Base excision repair	BP:response to stress(GO:0006950)| BP:base-excision repair(GO:0006284)| BP:DNA metabolic process(GO:0006259)| BP:DNA repair(GO:0006281)| BP:cellular response to DNA damage stimulus(GO:0006974)| BP:cellular response to stress(GO:0033554)| BP:cellular response to stimulus(GO:0051716)| MF:hydrolase activity, acting on glycosyl bonds(GO:0016798)| MF:hydrolase activity, hydrolyzing N-glycosyl compound…
LOC18782132	-1.21385	1.14278e-30	3.21895e-29	DOWN	protein TIFY 10b	pper04075:Plant hormone signal transduction		LOC18775241	1.32024	5.52326e-32	1.39578e-30	UP	probable L-type lectin-domain containing receptor kinase VI.1		MF:carbohydrate binding(GO:0030246)	LOC18781425	1.05319	2.70448e-16	5.83962e-15	UP	probable leucine-rich repeat receptor-like serine/threonine-protein kinase At3g14840
LOC18776515	-1.70239	1.39327e-30	3.91936e-29	DOWN	uncharacterized LOC18776515			LOC18793549	1.30915	9.09902e-32	2.27756e-30	UP	TMV resistance protein N, transcript variant X2		BP:cell communication(GO:0007154)| BP:signal transduction(GO:0007165)| BP:signaling(GO:0023052)| BP:cellular response to stimulus(GO:0051716)| MF:ADP binding(GO:0043531)	LOC18784023	-2.02035	2.72823e-16	5.8845e-15	DOWN	equilibrative nucleotide transporter 3		BP:nucleobase-containing compound transport(GO:0015931)| BP:organic substance transport(GO:0071702)| BP:nitrogen compound transport(GO:0071705)| MF:transmembrane transporter activity(GO:0022857)| MF:transporter activity(GO:0005215)
LOC18782145	3.75128	1.51925e-30	4.26812e-29	UP	peroxidase P7	pper00940:Phenylpropanoid biosynthesis	BP:response to oxidative stress(GO:0006979)| BP:response to stress(GO:0006950)| MF:heme binding(GO:0020037)| MF:tetrapyrrole binding(GO:0046906)| MF:peroxidase activity(GO:0004601)| MF:oxidoreductase activity, acting on peroxide as acceptor(GO:0016684)| MF:antioxidant activity(GO:0016209)	LOC18768278	1.21064	1.07317e-31	2.68304e-30	UP	uncharacterized LOC18768278			LOC18776028	-1.16211	2.79778e-16	6.02145e-15	DOWN	lysine-specific demethylase JMJ706
LOC18780905	3.18311	1.69835e-30	4.75247e-29	UP	uncharacterized LOC18780905			LOC18777942	6.09866	1.37192e-31	3.41377e-30	UP	protein DMR6-LIKE OXYGENASE 2			LOC18792809	-1.19681	3.02085e-16	6.48748e-15	DOWN	E3 ubiquitin-protein ligase RHA2A
LOC18773471	2.08259	1.84837e-30	5.15874e-29	UP	formin-like protein 11			LOC18775913	1.5639	1.53067e-31	3.80429e-30	UP	respiratory burst oxidase homolog protein A	pper04626:Plant-pathogen interaction| pper04016:MAPK signaling pathway - plant	MF:peroxidase activity(GO:0004601)| MF:antioxidant activity(GO:0016209)| MF:oxidoreductase activity, acting on peroxide as acceptor(GO:0016684)| MF:oxidoreductase activity, acting on NAD(P)H(GO:0016651)	LOC18766764	-1.11415	3.13834e-16	6.72525e-15	DOWN	cytochrome P450 82G1	pper00904:Diterpenoid biosynthesis	MF:oxidoreductase activity, acting on paired donors, with incorporation or reduction of molecular oxygen(GO:0016705)| MF:heme binding(GO:0020037)| MF:tetrapyrrole binding(GO:0046906)| MF:iron ion binding(GO:0005506)
LOC18783011	-2.26276	1.94653e-30	5.42561e-29	DOWN	transcription initiation factor IIB, transcript variant X1	pper03022:Basal transcription factors		LOC18787172	-1.73282	1.60067e-31	3.96891e-30	DOWN	vicianin hydrolase		BP:carbohydrate metabolic process(GO:0005975)| MF:hydrolase activity, hydrolyzing O-glycosyl compounds(GO:0004553)| MF:hydrolase activity, acting on glycosyl bonds(GO:0016798)	LOC18790847	-1.35947	3.66904e-16	7.82873e-15	DOWN	receptor-like protein kinase HSL1
LOC18774869	1.14908	2.01217e-30	5.60124e-29	UP	cationic peroxidase 1	pper00940:Phenylpropanoid biosynthesis	BP:response to oxidative stress(GO:0006979)| BP:response to stress(GO:0006950)| MF:heme binding(GO:0020037)| MF:tetrapyrrole binding(GO:0046906)| MF:peroxidase activity(GO:0004601)| MF:oxidoreductase activity, acting on peroxide as acceptor(GO:0016684)| MF:antioxidant activity(GO:0016209)	LOC18789355	1.19449	1.69192e-31	4.19024e-30	UP	probable WRKY transcription factor 7, transcript variant X1		MF:DNA binding transcription factor activity(GO:0003700)| MF:transcription regulator activity(GO:0140110)| MF:sequence-specific DNA binding(GO:0043565)	LOC18779612	-1.27344	4.16409e-16	8.85649e-15	DOWN	G-type lectin S-receptor-like serine/threonine-protein kinase At4g27290		BP:multi-organism process(GO:0051704)| BP:cell recognition(GO:0008037)| BP:pollination(GO:0009856)| BP:pollen-pistil interaction(GO:0009875)| BP:multi-multicellular organism process(GO:0044706)| BP:recognition of pollen(GO:0048544)| BP:reproduction(GO:0000003)| BP:reproductive process(GO:0022414)| BP:multicellular organismal process(GO:0032501)| BP:cell communication(GO:0007154)
LOC18792328	-2.28051	3.3641e-30	9.32806e-29	DOWN	monothiol glutaredoxin-S10		BP:cell redox homeostasis(GO:0045454)| BP:cellular homeostasis(GO:0019725)| BP:homeostatic process(GO:0042592)| BP:regulation of biological quality(GO:0065008)| MF:oxidoreductase activity, acting on a sulfur group of donors(GO:0016667)| MF:protein disulfide oxidoreductase activity(GO:0015035)| MF:disulfide oxidoreductase activity(GO:0015036)| MF:electron transfer activity(GO:0009055)	LOC18788396	-1.04025	2.05774e-31	5.07832e-30	DOWN	protein DETOXIFICATION 27, transcript variant X2		MF:ADP binding(GO:0043531)	LOC18769049	-3.94224	4.34465e-16	9.22078e-15	DOWN	late embryogenesis abundant protein At1g64065
LOC18767393	-1.0015	4.00244e-30	1.10836e-28	DOWN	cytochrome P450 82G1	pper00904:Diterpenoid biosynthesis	MF:heme binding(GO:0020037)| MF:tetrapyrrole binding(GO:0046906)| MF:iron ion binding(GO:0005506)| MF:oxidoreductase activity, acting on paired donors, with incorporation or reduction of molecular oxygen(GO:0016705)	LOC18784364	2.95392	2.18892e-31	5.39576e-30	UP	NAC domain-containing protein 100			LOC18775346	1.1868	4.38125e-16	9.28854e-15	UP	WAT1-related protein At2g37460
LOC18784295	2.65967	4.67241e-30	1.29221e-28	UP	protodermal factor 1			LOC18770153	2.22314	2.67824e-31	6.59424e-30	UP	salicylic acid-binding protein 2			LOC18791604	1.77026	5.18594e-16	1.09711e-14	UP	uncharacterized LOC18791604
LOC18779209	-3.91685	4.85645e-30	1.34137e-28	DOWN	(-)-alpha-pinene synthase	pper00909:Sesquiterpenoid and triterpenoid biosynthesis	MF:terpene synthase activity(GO:0010333)| MF:carbon-oxygen lyase activity, acting on phosphates(GO:0016838)| MF:carbon-oxygen lyase activity(GO:0016835)| MF:lyase activity(GO:0016829)| MF:magnesium ion binding(GO:0000287)	LOC18786926	-1.25798	3.05648e-31	7.49924e-30	DOWN	uncharacterized LOC18786926			LOC18793007	-2.09067	5.4589e-16	1.15363e-14	DOWN	putative calcium-transporting ATPase 13, plasma membrane-type
LOC18789131	-1.15301	6.09722e-30	1.6819e-28	DOWN	uncharacterized LOC18789131, transcript variant X1		BP:vesicle-mediated transport(GO:0016192)| BP:Golgi vesicle transport(GO:0048193)	LOC18776964	-3.21033	3.13651e-31	7.68664e-30	DOWN	thaumatin-like protein			LOC18779111	1.26473	7.8483e-16	1.6498e-14	UP	endochitinase EP3	pper00520:Amino sugar and nucleotide sugar metabolism	BP:cell wall organization or biogenesis(GO:0071554)| BP:aminoglycan metabolic process(GO:0006022)| BP:aminoglycan catabolic process(GO:0006026)| BP:chitin metabolic process(GO:0006030)| BP:chitin catabolic process(GO:0006032)| BP:amino sugar metabolic process(GO:0006040)| BP:cell wall macromolecule catabolic process(GO:0016998)| BP:cell wall macromolecule metabolic process(GO:0044036)| BP:amino s…
LOC109949466	-1.83791	8.16132e-30	2.23786e-28	DOWN	G-type lectin S-receptor-like serine/threonine-protein kinase RLK1			LOC18771693	-1.0195	3.42995e-31	8.396e-30	DOWN	probable serine/threonine-protein kinase At1g01540			LOC18772093	-1.38226	1.07927e-15	2.25206e-14	DOWN	uncharacterized LOC18772093
LOC18779343	6.2161	8.16516e-30	2.23786e-28	UP	putative cyclin-D6-1		CC:nucleus(GO:0005634)| CC:intracellular membrane-bounded organelle(GO:0043231)	LOC109947727	-1.04543	3.88731e-31	9.50452e-30	DOWN	uncharacterized LOC109947727			LOC18779958	1.31725	1.11077e-15	2.31293e-14	UP	probable glutathione S-transferase	pper00480:Glutathione metabolism
LOC18784626	2.362	8.29445e-30	2.27038e-28	UP	uncharacterized LOC18784626			LOC18777137	-1.19693	4.17057e-31	1.01853e-29	DOWN	phosphoglycerate mutase-like protein AT74H			LOC18791507	1.81329	1.17588e-15	2.44084e-14	UP	protein PHYLLO, chloroplastic, transcript variant X2	pper00130:Ubiquinone and other terpenoid-quinone biosynthesis| pper01240:Biosynthesis of cofactors	MF:coenzyme binding(GO:0050662)| MF:vitamin binding(GO:0019842)| MF:sulfur compound binding(GO:1901681)
LOC18777867	1.14724	1.00225e-29	2.73636e-28	UP	uncharacterized LOC18777867, transcript variant X3			LOC18769953	-1.05575	5.95941e-31	1.44868e-29	DOWN	uncharacterized LOC18769953			LOC18775470	-1.62777	1.24829e-15	2.58844e-14	DOWN	ubiquitin-conjugating enzyme E2 32	pper04141:Protein processing in endoplasmic reticulum| pper04120:Ubiquitin mediated proteolysis
LOC18785028	2.10076	1.21633e-29	3.30814e-28	UP	myb-related protein 308			LOC18770086	5.61641	6.37211e-31	1.54722e-29	UP	ethylene-responsive transcription factor ERF109		MF:DNA binding transcription factor activity(GO:0003700)| MF:transcription regulator activity(GO:0140110)	LOC18771787	3.14037	1.32697e-15	2.74587e-14	UP	alpha-mannosidase	pper00511:Other glycan degradation	BP:carbohydrate metabolic process(GO:0005975)| BP:hexose metabolic process(GO:0019318)| BP:monosaccharide metabolic process(GO:0005996)| BP:small molecule metabolic process(GO:0044281)| MF:hydrolase activity, acting on glycosyl bonds(GO:0016798)| MF:hydrolase activity, hydrolyzing O-glycosyl compounds(GO:0004553)| MF:carbohydrate binding(GO:0030246)| MF:alpha-mannosidase activity(GO:0004559)| MF:…
LOC18769457	1.32746	1.23025e-29	3.34172e-28	UP	squamosa promoter-binding-like protein 9		CC:nucleus(GO:0005634)| CC:intracellular membrane-bounded organelle(GO:0043231)	LOC18792694	2.91957	8.50173e-31	2.05249e-29	UP	WAT1-related protein At3g28050, transcript variant X1			LOC18767474	2.59296	1.45431e-15	3e-14	UP	-		MF:flavin adenine dinucleotide binding(GO:0050660)| MF:coenzyme binding(GO:0050662)| MF:FAD binding(GO:0071949)
LOC18790760	-1.55023	1.65161e-29	4.46353e-28	DOWN	uncharacterized protein At3g61260			LOC18786081	1.20119	1.11271e-30	2.68323e-29	UP	remorin			LOC18771625	-1.00826	1.59699e-15	3.27916e-14	DOWN	lysosomal Pro-X carboxypeptidase		BP:proteolysis(GO:0006508)| MF:serine-type peptidase activity(GO:0008236)| MF:serine hydrolase activity(GO:0017171)| MF:peptidase activity(GO:0008233)| MF:peptidase activity, acting on L-amino acid peptides(GO:0070011)
LOC18781687	2.92194	1.95627e-29	5.27351e-28	UP	protein HOTHEAD	pper00073:Cutin, suberine and wax biosynthesis	MF:flavin adenine dinucleotide binding(GO:0050660)| MF:oxidoreductase activity, acting on CH-OH group of donors(GO:0016614)| MF:coenzyme binding(GO:0050662)	LOC18782075	-2.20584	1.44884e-30	3.48583e-29	DOWN	lysine histidine transporter 1, transcript variant X1			LOC18787151	-1.46082	1.5979e-15	3.27916e-14	DOWN	uncharacterized LOC18787151
LOC18792824	2.08946	2.14705e-29	5.7805e-28	UP	endochitinase EP3	pper00520:Amino sugar and nucleotide sugar metabolism	BP:cell wall organization or biogenesis(GO:0071554)| BP:aminoglycan metabolic process(GO:0006022)| BP:aminoglycan catabolic process(GO:0006026)| BP:chitin metabolic process(GO:0006030)| BP:chitin catabolic process(GO:0006032)| BP:amino sugar metabolic process(GO:0006040)| BP:cell wall macromolecule catabolic process(GO:0016998)| BP:cell wall macromolecule metabolic process(GO:0044036)| BP:amino s…	LOC18789934	-1.35883	1.53467e-30	3.68812e-29	DOWN	EG45-like domain containing protein			LOC18793472	-1.08979	1.6617e-15	3.40307e-14	DOWN	glutathione S-transferase U17	pper00480:Glutathione metabolism
LOC18773980	1.97264	2.54407e-29	6.84076e-28	UP	non-specific lipid-transfer protein			LOC18773359	2.33238	1.5987e-30	3.83761e-29	UP	probable linoleate 9S-lipoxygenase 5	pper00591:Linoleic acid metabolism	MF:oxidoreductase activity, acting on single donors with incorporation of molecular oxygen(GO:0016701)| MF:oxidoreductase activity, acting on single donors with incorporation of molecular oxygen, incorporation of two atoms of oxygen(GO:0016702)| MF:dioxygenase activity(GO:0051213)	LOC18791906	-1.93841	2.53733e-15	5.14853e-14	DOWN	uncharacterized LOC18791906
LOC18770758	1.95144	3.51067e-29	9.35725e-28	UP	transcription factor RAX2			LOC18778340	1.0578	1.64206e-30	3.9372e-29	UP	5'-adenylylsulfate reductase 3, chloroplastic, transcript variant X1	pper00920:Sulfur metabolism	BP:regulation of biological quality(GO:0065008)| BP:cellular homeostasis(GO:0019725)| BP:homeostatic process(GO:0042592)| BP:cell redox homeostasis(GO:0045454)	LOC18781848	-1.64836	2.56335e-15	5.19601e-14	DOWN	uncharacterized GPI-anchored protein At1g61900, transcript variant X1
LOC18790228	1.19854	3.93139e-29	1.04656e-27	UP	homeobox-leucine zipper protein ATHB-6		MF:DNA binding transcription factor activity(GO:0003700)| MF:transcription regulator activity(GO:0140110)| MF:sequence-specific DNA binding(GO:0043565)	LOC18785210	1.06379	1.91416e-30	4.57921e-29	UP	vacuolar protein sorting-associated protein 24 homolog 1	pper04144:Endocytosis	BP:vacuolar transport(GO:0007034)	LOC18777825	-1.21717	3.07329e-15	6.19178e-14	DOWN	disease resistance protein RPM1	pper04626:Plant-pathogen interaction	MF:ADP binding(GO:0043531)
LOC18778276	-2.02198	3.96329e-29	1.05242e-27	DOWN	AT-rich interactive domain-containing protein 4B			LOC18785981	1.55968	2.05493e-30	4.91039e-29	UP	BON1-associated protein 2			LOC18789680	-1.94766	3.28534e-15	6.59226e-14	DOWN	putative methyltransferase DDB_G0268948		MF:methyltransferase activity(GO:0008168)| MF:transferase activity, transferring one-carbon groups(GO:0016741)
LOC18788339	-2.37319	4.52371e-29	1.1938e-27	DOWN	uncharacterized LOC18788339			LOC18793371	3.96797	2.31522e-30	5.5261e-29	UP	phytosulfokine receptor 1			LOC18783187	-1.15818	3.50613e-15	6.99993e-14	DOWN	shikimate O-hydroxycinnamoyltransferase	pper00940:Phenylpropanoid biosynthesis| pper00945:Stilbenoid, diarylheptanoid and gingerol biosynthesis| pper00941:Flavonoid biosynthesis	MF:transferase activity, transferring acyl groups other than amino-acyl groups(GO:0016747)| MF:transferase activity, transferring acyl groups(GO:0016746)
LOC18771739	2.53543	4.99361e-29	1.31455e-27	UP	uncharacterized LOC18771739			LOC18772602	1.02749	2.33521e-30	5.56753e-29	UP	ammonium transporter 2		BP:ion transport(GO:0006811)| BP:cation transport(GO:0006812)| BP:nitrogen compound transport(GO:0071705)| MF:transporter activity(GO:0005215)| MF:transmembrane transporter activity(GO:0022857)| MF:ion transmembrane transporter activity(GO:0015075)| MF:cation transmembrane transporter activity(GO:0008324)	LOC18769636	-1.09413	3.85876e-15	7.68848e-14	DOWN	zinc finger protein ZAT5
LOC18789819	-1.80777	5.02461e-29	1.32108e-27	DOWN	UPF0496 protein 4			LOC18774078	-1.15635	2.34145e-30	5.5761e-29	DOWN	wound-induced protein 1			LOC18784459	1.93987	6.60208e-15	1.30368e-13	UP	shikimate O-hydroxycinnamoyltransferase	pper00940:Phenylpropanoid biosynthesis| pper00945:Stilbenoid, diarylheptanoid and gingerol biosynthesis| pper00941:Flavonoid biosynthesis	MF:transferase activity, transferring acyl groups other than amino-acyl groups(GO:0016747)| MF:transferase activity, transferring acyl groups(GO:0016746)
LOC18793903	2.65613	5.76129e-29	1.50919e-27	UP	alcohol dehydrogenase-like 7, transcript variant X1	pper00350:Tyrosine metabolism| pper00071:Fatty acid degradation| pper00620:Pyruvate metabolism| pper00010:Glycolysis / Gluconeogenesis| pper01200:Carbon metabolism		LOC18791422	1.60327	2.75391e-30	6.53619e-29	UP	ABC transporter B family member 11	pper02010:ABC transporters	MF:transporter activity(GO:0005215)| MF:transmembrane transporter activity(GO:0022857)| MF:ATPase activity(GO:0016887)| MF:active transmembrane transporter activity(GO:0022804)| MF:ATPase activity, coupled to transmembrane movement of substances(GO:0042626)| MF:ATPase activity, coupled to movement of substances(GO:0043492)| MF:primary active transmembrane transporter activity(GO:0015399)| MF:P-P-…	LOC109947945	2.23932	8.45661e-15	1.65835e-13	UP	uncharacterized LOC109947945
LOC18780127	1.19267	6.57402e-29	1.71997e-27	UP	-			LOC18793316	1.28088	3.75809e-30	8.84979e-29	UP	uncharacterized LOC18793316			LOC18792457	-3.52949	8.95116e-15	1.75187e-13	DOWN	uncharacterized LOC18792457
LOC18775136	2.31671	8.0456e-29	2.09186e-27	UP	uncharacterized LOC18775136			LOC18787773	2.22818	4.10729e-30	9.6613e-29	UP	hydroquinone glucosyltransferase		MF:transferase activity, transferring hexosyl groups(GO:0016758)| MF:transferase activity, transferring glycosyl groups(GO:0016757)	LOC18768783	1.03314	8.97063e-15	1.75395e-13	UP	uncharacterized LOC18768783
LOC18782671	-1.77755	1.20754e-28	3.1286e-27	DOWN	protein C2-DOMAIN ABA-RELATED 4			LOC18789775	2.31602	4.22331e-30	9.91209e-29	UP	12-oxophytodienoate reductase 2	pper00592:alpha-Linolenic acid metabolism	MF:coenzyme binding(GO:0050662)| MF:FMN binding(GO:0010181)	LOC18786382	-3.94816	9.16107e-15	1.78591e-13	DOWN	rust resistance kinase Lr10		MF:carbohydrate binding(GO:0030246)| MF:pattern binding(GO:0001871)| MF:polysaccharide binding(GO:0030247)
LOC18787817	5.40298	1.29907e-28	3.35758e-27	UP	crocetin glucosyltransferase, chloroplastic		MF:transferase activity, transferring hexosyl groups(GO:0016758)| MF:transferase activity, transferring glycosyl groups(GO:0016757)	LOC18776254	1.14688	6.72381e-30	1.57282e-28	UP	expansin-like B1			LOC109949092	-3.46593	1.2022e-14	2.31637e-13	DOWN	glutathione S-transferase U10-like	pper00480:Glutathione metabolism
LOC18776437	1.24141	2.12899e-28	5.48929e-27	UP	rop guanine nucleotide exchange factor 14, transcript variant X1		MF:molecular function regulator(GO:0098772)| MF:guanyl-nucleotide exchange factor activity(GO:0005085)| MF:Ras GTPase binding(GO:0017016)| MF:small GTPase binding(GO:0031267)| MF:GTPase binding(GO:0051020)| MF:enzyme binding(GO:0019899)	LOC18793215	1.37769	7.30499e-30	1.70687e-28	UP	TPR repeat-containing thioredoxin TTL1		BP:regulation of biological quality(GO:0065008)| BP:cellular homeostasis(GO:0019725)| BP:homeostatic process(GO:0042592)| BP:cell redox homeostasis(GO:0045454)	LOC18775351	1.3316	1.36594e-14	2.62675e-13	UP	osmotin-like protein
LOC18773876	4.24212	2.46699e-28	6.33015e-27	UP	ACT domain-containing protein ACR1, transcript variant X1			LOC18790039	1.34676	8.98031e-30	2.09368e-28	UP	U-box domain-containing protein 43, transcript variant X1		BP:protein ubiquitination(GO:0016567)| BP:protein modification by small protein conjugation(GO:0032446)| BP:protein modification by small protein conjugation or removal(GO:0070647)| MF:ubiquitin-protein transferase activity(GO:0004842)| MF:ubiquitin-like protein transferase activity(GO:0019787)	LOC18772486	1.62712	1.58204e-14	3.02766e-13	UP	nicotianamine synthase	pper00999:Biosynthesis of various plant secondary metabolites| pper00270:Cysteine and methionine metabolism	BP:amine metabolic process(GO:0009308)| BP:cellular biogenic amine metabolic process(GO:0006576)| BP:cellular amine metabolic process(GO:0044106)| BP:drug metabolic process(GO:0017144)| BP:organic acid biosynthetic process(GO:0016053)| BP:carboxylic acid biosynthetic process(GO:0046394)| BP:small molecule biosynthetic process(GO:0044283)| BP:carboxylic acid metabolic process(GO:0019752)| BP:oxoac…
LOC18773152	1.3008	2.59591e-28	6.65294e-27	UP	methylsterol monooxygenase 2-2, transcript variant X1	pper00100:Steroid biosynthesis	BP:lipid biosynthetic process(GO:0008610)| BP:lipid metabolic process(GO:0006629)| MF:iron ion binding(GO:0005506)	LOC18770644	1.26297	1.09869e-29	2.55303e-28	UP	uncharacterized LOC18770644			LOC18792329	1.30516	2.15561e-14	4.08598e-13	UP	major allergen Pru ar 1		BP:defense response(GO:0006952)| BP:response to stress(GO:0006950)
LOC18767277	-1.288	2.82429e-28	7.21226e-27	DOWN	BURP domain-containing protein BNM2C			LOC18783352	2.70508	1.23085e-29	2.85383e-28	UP	myb-related protein 308			LOC109949792	4.33374	2.60555e-14	4.9154e-13	UP	uncharacterized LOC109949792
LOC18775296	1.56284	3.56003e-28	9.06935e-27	UP	metacaspase-9			LOC18779841	-1.00201	1.30551e-29	3.02363e-28	DOWN	cell wall / vacuolar inhibitor of fructosidase 2		MF:enzyme inhibitor activity(GO:0004857)| MF:molecular function regulator(GO:0098772)| MF:enzyme regulator activity(GO:0030234)	LOC18770011	-1.77293	2.92505e-14	5.49727e-13	DOWN	mitogen-activated protein kinase kinase kinase 5
LOC18790659	1.63401	3.8878e-28	9.89254e-27	UP	lachrymatory-factor synthase			LOC18784865	1.16157	1.40418e-29	3.24857e-28	UP	phenylalanine ammonia-lyase 1	pper00940:Phenylpropanoid biosynthesis| pper00360:Phenylalanine metabolism		LOC18792412	-1.08841	3.02541e-14	5.66979e-13	DOWN	cytochrome P450 98A2	pper00940:Phenylpropanoid biosynthesis| pper00945:Stilbenoid, diarylheptanoid and gingerol biosynthesis| pper00941:Flavonoid biosynthesis	MF:oxidoreductase activity, acting on paired donors, with incorporation or reduction of molecular oxygen(GO:0016705)| MF:heme binding(GO:0020037)| MF:tetrapyrrole binding(GO:0046906)| MF:iron ion binding(GO:0005506)
LOC18777095	1.53878	4.45308e-28	1.13174e-26	UP	GDSL esterase/lipase At4g10955, transcript variant X3		BP:lipid metabolic process(GO:0006629)	LOC18774647	-1.81279	1.79248e-29	4.14237e-28	DOWN	dynein light chain LC6, flagellar outer arm		BP:microtubule-based process(GO:0007017)| CC:microtubule associated complex(GO:0005875)| CC:microtubule cytoskeleton(GO:0015630)| CC:cytoskeletal part(GO:0044430)| CC:cytoskeleton(GO:0005856)| CC:catalytic complex(GO:1902494)| CC:organelle part(GO:0044422)| CC:intracellular organelle part(GO:0044446)| CC:non-membrane-bounded organelle(GO:0043228)| CC:intracellular non-membrane-bounded organelle(G…	LOC18780367	-1.87416	3.42398e-14	6.39862e-13	DOWN	U-box domain-containing protein 7
LOC18786254	-1.19833	5.12919e-28	1.30202e-26	DOWN	probable protein phosphatase 2C 25			LOC18779878	1.07105	1.88325e-29	4.3426e-28	UP	probable ADP-ribosylation factor GTPase-activating protein AGD5, transcript variant X1	pper04144:Endocytosis	MF:molecular function regulator(GO:0098772)| MF:enzyme regulator activity(GO:0030234)| MF:GTPase regulator activity(GO:0030695)| MF:nucleoside-triphosphatase regulator activity(GO:0060589)| MF:GTPase activator activity(GO:0005096)| MF:enzyme activator activity(GO:0008047)	LOC18774237	-1.97318	3.61496e-14	6.73651e-13	DOWN	uncharacterized LOC18774237, transcript variant X1
LOC18791409	-1.05359	5.92553e-28	1.50238e-26	DOWN	E3 ubiquitin-protein ligase ATL6			LOC109947933	-1.33296	2.09733e-29	4.82043e-28	DOWN	uncharacterized LOC109947933			LOC18772399	-3.50532	3.85607e-14	7.17909e-13	DOWN	probable mannitol dehydrogenase
LOC18780215	2.04995	5.98814e-28	1.51645e-26	UP	vegetative cell wall protein gp1			LOC18777218	2.22656	2.19574e-29	5.03564e-28	UP	uncharacterized LOC18777218			LOC18776156	-1.11768	4.02052e-14	7.47824e-13	DOWN	uncharacterized LOC18776156
LOC109948174	1.92275	6.00228e-28	1.51823e-26	UP	uncharacterized LOC109948174			LOC18775688	1.22755	3.03354e-29	6.92686e-28	UP	mitochondrial phosphate carrier protein 2, mitochondrial			LOC18784842	-1.05743	4.44248e-14	8.22459e-13	DOWN	staphylococcal-like nuclease CAN2
LOC18790635	5.07956	7.27601e-28	1.83605e-26	UP	GDSL esterase/lipase At4g18970		MF:hydrolase activity, acting on ester bonds(GO:0016788)	LOC18775985	-2.71872	3.52179e-29	8.03303e-28	DOWN	probable lysophospholipase BODYGUARD 3			LOC18779140	1.02097	6.83232e-14	1.25554e-12	UP	uncharacterized LOC18779140	pper03410:Base excision repair	BP:response to stress(GO:0006950)| BP:base-excision repair(GO:0006284)| BP:DNA metabolic process(GO:0006259)| BP:DNA repair(GO:0006281)| BP:cellular response to DNA damage stimulus(GO:0006974)| BP:cellular response to stress(GO:0033554)| BP:cellular response to stimulus(GO:0051716)| MF:hydrolase activity, acting on glycosyl bonds(GO:0016798)| MF:hydrolase activity, hydrolyzing N-glycosyl compound…
LOC18773195	-1.18047	7.34579e-28	1.85147e-26	DOWN	ADP-ribosylation factor 1	pper04144:Endocytosis	MF:purine nucleoside binding(GO:0001883)| MF:GTP binding(GO:0005525)| MF:ribonucleoside binding(GO:0032549)| MF:purine ribonucleoside binding(GO:0032550)| MF:guanyl ribonucleotide binding(GO:0032561)| MF:nucleoside binding(GO:0001882)| MF:guanyl nucleotide binding(GO:0019001)	LOC18768068	1.41992	3.72693e-29	8.49176e-28	UP	TMV resistance protein N, transcript variant X1		BP:cell communication(GO:0007154)| BP:signal transduction(GO:0007165)| BP:signaling(GO:0023052)| BP:cellular response to stimulus(GO:0051716)| MF:ADP binding(GO:0043531)	LOC18776380	-1.20902	1.07012e-13	1.93909e-12	DOWN	probable boron transporter 2		BP:anion transport(GO:0006820)| BP:ion transport(GO:0006811)
LOC18780686	-1.35307	7.75318e-28	1.95049e-26	DOWN	probable 9-cis-epoxycarotenoid dioxygenase NCED5, chloroplastic	pper00906:Carotenoid biosynthesis	MF:oxidoreductase activity, acting on single donors with incorporation of molecular oxygen(GO:0016701)| MF:oxidoreductase activity, acting on single donors with incorporation of molecular oxygen, incorporation of two atoms of oxygen(GO:0016702)| MF:dioxygenase activity(GO:0051213)	LOC18766542	3.83763	4.74415e-29	1.07514e-27	UP	probable carboxylesterase 12			LOC18789956	-3.27489	1.19788e-13	2.16326e-12	DOWN	WAT1-related protein At1g21890
LOC18788873	2.00201	9.87652e-28	2.48053e-26	UP	probable pectate lyase 5	pper00040:Pentose and glucuronate interconversions		LOC18788884	1.42711	5.1384e-29	1.16198e-27	UP	bifunctional dihydroflavonol 4-reductase/flavanone 4-reductase	pper00941:Flavonoid biosynthesis	MF:coenzyme binding(GO:0050662)	LOC18773360	-2.87171	1.27298e-13	2.29471e-12	DOWN	short-chain dehydrogenase reductase 2a
LOC18782471	-1.58315	1.01254e-27	2.54004e-26	DOWN	glucan endo-1,3-beta-glucosidase 14		BP:carbohydrate metabolic process(GO:0005975)| MF:hydrolase activity, hydrolyzing O-glycosyl compounds(GO:0004553)| MF:hydrolase activity, acting on glycosyl bonds(GO:0016798)	LOC18776528	-1.25893	5.90594e-29	1.33412e-27	DOWN	uncharacterized GPI-anchored protein At4g28100			LOC18791264	-1.99809	1.36104e-13	2.44733e-12	DOWN	putative ABC transporter C family member 15		MF:transmembrane transporter activity(GO:0022857)| MF:transporter activity(GO:0005215)| MF:ATPase activity, coupled(GO:0042623)| MF:active transmembrane transporter activity(GO:0022804)| MF:ATPase activity(GO:0016887)| MF:ATPase activity, coupled to transmembrane movement of substances(GO:0042626)| MF:ATPase activity, coupled to movement of substances(GO:0043492)| MF:primary active transmembrane …
LOC109946655	1.82166	1.27464e-27	3.18256e-26	UP	uncharacterized LOC109946655			LOC18788339	1.10821	7.63025e-29	1.71445e-27	UP	uncharacterized LOC18788339			LOC18786925	3.14007	1.36134e-13	2.44733e-12	UP	-		MF:purine nucleoside binding(GO:0001883)| MF:GTP binding(GO:0005525)| MF:ribonucleoside binding(GO:0032549)| MF:purine ribonucleoside binding(GO:0032550)| MF:guanyl ribonucleotide binding(GO:0032561)| MF:nucleoside binding(GO:0001882)| MF:guanyl nucleotide binding(GO:0019001)
LOC18782703	1.9797	1.45207e-27	3.6171e-26	UP	uncharacterized LOC18782703			LOC18789332	-1.00383	9.73194e-29	2.17971e-27	DOWN	BTB/POZ domain-containing protein NPY1			LOC18786590	-9.02287	1.45496e-13	2.61327e-12	DOWN	beta-glucosidase 12, transcript variant X1		BP:carbohydrate metabolic process(GO:0005975)| MF:hydrolase activity, acting on glycosyl bonds(GO:0016798)| MF:hydrolase activity, hydrolyzing O-glycosyl compounds(GO:0004553)
LOC18781620	-2.12869	1.55789e-27	3.87167e-26	DOWN	uncharacterized LOC18781620			LOC18793796	-2.76768	1.71137e-28	3.80472e-27	DOWN	flowering-promoting factor 1			LOC18779995	-1.76659	1.5074e-13	2.70258e-12	DOWN	alpha carbonic anhydrase 7	pper00910:Nitrogen metabolism
LOC18772413	1.87901	1.75223e-27	4.34451e-26	UP	FT-interacting protein 1, transcript variant X1			LOC18790069	-1.19781	1.72898e-28	3.83982e-27	DOWN	MLP-like protein 328		BP:defense response(GO:0006952)| BP:response to stress(GO:0006950)	LOC109947834	-4.94995	1.65308e-13	2.9531e-12	DOWN	shikimate O-hydroxycinnamoyltransferase		MF:transferase activity, transferring acyl groups other than amino-acyl groups(GO:0016747)| MF:transferase activity, transferring acyl groups(GO:0016746)
LOC18791507	1.06794	1.84646e-27	4.57283e-26	UP	protein PHYLLO, chloroplastic, transcript variant X2	pper00130:Ubiquinone and other terpenoid-quinone biosynthesis| pper01240:Biosynthesis of cofactors	MF:vitamin binding(GO:0019842)| MF:coenzyme binding(GO:0050662)| MF:sulfur compound binding(GO:1901681)	LOC18773238	2.11108	1.73773e-28	3.8552e-27	UP	U-box domain-containing protein 27		BP:protein ubiquitination(GO:0016567)| BP:protein modification by small protein conjugation(GO:0032446)| BP:protein modification by small protein conjugation or removal(GO:0070647)| MF:ubiquitin-protein transferase activity(GO:0004842)| MF:ubiquitin-like protein transferase activity(GO:0019787)	LOC18790418	1.28628	2.03489e-13	3.62538e-12	UP	high mobility group B protein 9
LOC18769627	4.65084	3.01412e-27	7.43006e-26	UP	auxin-binding protein ABP19b		MF:nutrient reservoir activity(GO:0045735)	LOC18772391	1.00457	1.75046e-28	3.87936e-27	UP	protein DETOXIFICATION 27		BP:response to chemical(GO:0042221)| BP:drug transmembrane transport(GO:0006855)| BP:drug transport(GO:0015893)| BP:response to drug(GO:0042493)| MF:drug transmembrane transporter activity(GO:0015238)| MF:transporter activity(GO:0005215)| MF:transmembrane transporter activity(GO:0022857)| MF:antiporter activity(GO:0015297)| MF:secondary active transmembrane transporter activity(GO:0015291)| MF:ac…	LOC18780991	-1.39845	2.08505e-13	3.71142e-12	DOWN	uncharacterized LOC18780991
LOC18766698	1.11398	3.56617e-27	8.77063e-26	UP	MDIS1-interacting receptor like kinase 2			LOC18788525	1.3359	1.94649e-28	4.30024e-27	UP	cysteine-rich receptor-like protein kinase 2, transcript variant X1			LOC18772528	-2.24524	2.2621e-13	4.01579e-12	DOWN	peroxidase 17	pper00940:Phenylpropanoid biosynthesis	BP:response to stress(GO:0006950)| BP:response to oxidative stress(GO:0006979)| MF:heme binding(GO:0020037)| MF:tetrapyrrole binding(GO:0046906)| MF:peroxidase activity(GO:0004601)| MF:oxidoreductase activity, acting on peroxide as acceptor(GO:0016684)| MF:antioxidant activity(GO:0016209)
LOC18776464	-1.21926	3.78465e-27	9.29724e-26	DOWN	U3 small nucleolar ribonucleoprotein protein MPP10, transcript variant X2	pper03008:Ribosome biogenesis in eukaryotes	BP:cellular component organization or biogenesis(GO:0071840)| BP:ncRNA processing(GO:0034470)| BP:ribosome biogenesis(GO:0042254)| BP:rRNA processing(GO:0006364)| BP:rRNA metabolic process(GO:0016072)| BP:ribonucleoprotein complex biogenesis(GO:0022613)| BP:cellular component biogenesis(GO:0044085)| BP:RNA processing(GO:0006396)| BP:ncRNA metabolic process(GO:0034660)| CC:nucleus(GO:0005634)| CC:…	LOC18788750	1.3454	1.97252e-28	4.35317e-27	UP	uncharacterized LOC18788750			LOC18779621	1.01465	2.46241e-13	4.35581e-12	UP	DNA polymerase delta catalytic subunit	pper03440:Homologous recombination| pper03410:Base excision repair| pper03030:DNA replication| pper03430:Mismatch repair| pper03420:Nucleotide excision repair
LOC18788267	3.75939	4.35567e-27	1.06631e-25	UP	(R)-mandelonitrile lyase 1	pper00460:Cyanoamino acid metabolism	MF:flavin adenine dinucleotide binding(GO:0050660)| MF:oxidoreductase activity, acting on CH-OH group of donors(GO:0016614)| MF:coenzyme binding(GO:0050662)	LOC18792388	5.42684	2.15642e-28	4.74908e-27	UP	homeobox protein knotted-1-like 6		CC:nucleus(GO:0005634)| CC:intracellular membrane-bounded organelle(GO:0043231)	LOC18776721	8.87833	2.78944e-13	4.91678e-12	UP	uncharacterized LOC18776721
LOC18787437	1.22406	4.65279e-27	1.13775e-25	UP	expansin-A4			LOC18784367	2.35112	2.23022e-28	4.90649e-27	UP	probable WRKY transcription factor 45		MF:DNA binding transcription factor activity(GO:0003700)| MF:transcription regulator activity(GO:0140110)| MF:sequence-specific DNA binding(GO:0043565)	LOC18786755	-1.00908	3.79235e-13	6.64917e-12	DOWN	4-coumarate--CoA ligase 2	pper00940:Phenylpropanoid biosynthesis| pper00130:Ubiquinone and other terpenoid-quinone biosynthesis
LOC18781210	2.21398	4.94179e-27	1.20565e-25	UP	myb-related protein 308			LOC18781346	1.62338	2.54582e-28	5.58914e-27	UP	polyphenol oxidase, chloroplastic	pper00350:Tyrosine metabolism| pper00950:Isoquinoline alkaloid biosynthesis	MF:oxidoreductase activity, acting on diphenols and related substances as donors, oxygen as acceptor(GO:0016682)| MF:oxidoreductase activity, acting on diphenols and related substances as donors(GO:0016679)	LOC18770358	-3.10374	4.30034e-13	7.52655e-12	DOWN	polygalacturonase-like	pper00040:Pentose and glucuronate interconversions	BP:carbohydrate metabolic process(GO:0005975)| MF:hydrolase activity, acting on glycosyl bonds(GO:0016798)| MF:hydrolase activity, hydrolyzing O-glycosyl compounds(GO:0004553)| MF:polygalacturonase activity(GO:0004650)
LOC18791220	-1.06971	5.04467e-27	1.22934e-25	DOWN	protein ALP1-like			LOC18773780	-1.6669	3.04171e-28	6.65011e-27	DOWN	GDSL esterase/lipase LTL1		MF:hydrolase activity, acting on ester bonds(GO:0016788)	LOC18789129	1.20859	5.0632e-13	8.81511e-12	UP	probable inorganic phosphate transporter 1-3, transcript variant X3		MF:transmembrane transporter activity(GO:0022857)| MF:transporter activity(GO:0005215)
LOC18786524	1.8542	6.34723e-27	1.54148e-25	UP	probable LRR receptor-like serine/threonine-protein kinase At3g47570, transcript variant X1			LOC18787244	-2.08182	4.19478e-28	9.13318e-27	DOWN	subtilisin-like protease SBT1.1		BP:proteolysis(GO:0006508)| MF:serine-type endopeptidase activity(GO:0004252)| MF:serine-type peptidase activity(GO:0008236)| MF:serine hydrolase activity(GO:0017171)| MF:endopeptidase activity(GO:0004175)| MF:peptidase activity(GO:0008233)| MF:peptidase activity, acting on L-amino acid peptides(GO:0070011)	LOC18789404	-1.26547	6.14023e-13	1.06529e-11	DOWN	peamaclein
LOC18768297	-1.15288	6.87652e-27	1.66812e-25	DOWN	scopoletin glucosyltransferase	pper00999:Biosynthesis of various plant secondary metabolites	MF:transferase activity, transferring hexosyl groups(GO:0016758)| MF:transferase activity, transferring glycosyl groups(GO:0016757)	LOC18766700	2.21873	5.18584e-28	1.12561e-26	UP	uncharacterized LOC18766700			LOC18775241	-1.88744	1.01915e-12	1.73631e-11	DOWN	probable L-type lectin-domain containing receptor kinase VI.1		MF:carbohydrate binding(GO:0030246)
LOC18787098	1.51583	7.54896e-27	1.82709e-25	UP	peroxidase P7	pper00940:Phenylpropanoid biosynthesis	BP:response to oxidative stress(GO:0006979)| BP:response to stress(GO:0006950)| MF:heme binding(GO:0020037)| MF:tetrapyrrole binding(GO:0046906)| MF:peroxidase activity(GO:0004601)| MF:oxidoreductase activity, acting on peroxide as acceptor(GO:0016684)| MF:antioxidant activity(GO:0016209)	LOC18786342	1.65769	5.57455e-28	1.20626e-26	UP	protein NRT1/ PTR FAMILY 5.4, transcript variant X3		MF:transporter activity(GO:0005215)| MF:transmembrane transporter activity(GO:0022857)	LOC109946850	8.53348	1.2888e-12	2.1789e-11	UP	uncharacterized LOC109946850
LOC18773874	-1.1547	1.17877e-26	2.8369e-25	DOWN	laccase-4		MF:copper ion binding(GO:0005507)	LOC18786819	1.93717	6.25553e-28	1.35222e-26	UP	uncharacterized LOC18786819			LOC18771438	-2.78273	1.62023e-12	2.72992e-11	DOWN	E3 ubiquitin-protein ligase PUB24		BP:protein ubiquitination(GO:0016567)| BP:protein modification by small protein conjugation(GO:0032446)| BP:protein modification by small protein conjugation or removal(GO:0070647)| MF:ubiquitin-protein transferase activity(GO:0004842)| MF:ubiquitin-like protein transferase activity(GO:0019787)
LOC18776685	2.30134	1.34869e-26	3.23853e-25	UP	CASP-like protein 1F2			LOC109950659	1.14309	6.92656e-28	1.49268e-26	UP	sugar transporter ERD6-like 7, transcript variant X1		MF:transporter activity(GO:0005215)| MF:transmembrane transporter activity(GO:0022857)	LOC18772949	-4.41095	1.80343e-12	3.02832e-11	DOWN	non-specific lipid-transfer protein Cw18
LOC109949167	7.1416	1.40373e-26	3.36689e-25	UP	uncharacterized LOC109949167			LOC18768141	-1.36163	7.76867e-28	1.67245e-26	DOWN	auxin-induced protein AUX28	pper04075:Plant hormone signal transduction		LOC18770913	-2.41799	2.10705e-12	3.52032e-11	DOWN	polygalacturonase inhibitor
LOC18779607	6.25097	1.96723e-26	4.70788e-25	UP	berberine bridge enzyme-like 17		MF:flavin adenine dinucleotide binding(GO:0050660)| MF:coenzyme binding(GO:0050662)	LOC109949124	-1.11656	8.09482e-28	1.74088e-26	DOWN	uncharacterized N-acetyltransferase DDB_G0290199			LOC18771642	-1.53449	2.31664e-12	3.85105e-11	DOWN	uncharacterized LOC18771642
LOC18792457	1.52981	2.4821e-26	5.92011e-25	UP	uncharacterized LOC18792457			LOC109948273	-1.09707	8.99923e-28	1.93144e-26	DOWN	uncharacterized LOC109948273, transcript variant X1			LOC18790685	-4.85432	2.41133e-12	4.00177e-11	DOWN	ethylene-responsive transcription factor ERF095		MF:DNA binding transcription factor activity(GO:0003700)| MF:transcription regulator activity(GO:0140110)
LOC18788281	4.37647	2.78194e-26	6.61307e-25	UP	geraniol 8-hydroxylase		MF:heme binding(GO:0020037)| MF:tetrapyrrole binding(GO:0046906)| MF:iron ion binding(GO:0005506)| MF:oxidoreductase activity, acting on paired donors, with incorporation or reduction of molecular oxygen(GO:0016705)	LOC18766744	2.60733	1.35006e-27	2.89458e-26	UP	receptor like protein 30			LOC18769371	-1.21354	2.68747e-12	4.44888e-11	DOWN	protein CDI
LOC18792240	1.25649	2.95648e-26	7.01234e-25	UP	PCTP-like protein, transcript variant X1		MF:lipid binding(GO:0008289)	LOC18786244	2.55857	1.42989e-27	3.06263e-26	UP	probable carboxylesterase 120			LOC18779262	-1.38476	3.37435e-12	5.52153e-11	DOWN	uncharacterized LOC18779262
LOC18772970	2.16574	3.17445e-26	7.52097e-25	UP	laccase-11		MF:copper ion binding(GO:0005507)	LOC18771703	1.7603	1.43786e-27	3.07658e-26	UP	cytochrome P450 84A1	pper00940:Phenylpropanoid biosynthesis	MF:heme binding(GO:0020037)| MF:tetrapyrrole binding(GO:0046906)| MF:iron ion binding(GO:0005506)| MF:oxidoreductase activity, acting on paired donors, with incorporation or reduction of molecular oxygen(GO:0016705)	LOC18790770	-1.33716	3.39888e-12	5.5571e-11	DOWN	uncharacterized LOC18790770		MF:carbohydrate binding(GO:0030246)| MF:pattern binding(GO:0001871)| MF:polysaccharide binding(GO:0030247)
LOC18771703	-1.97626	3.38672e-26	7.99722e-25	DOWN	cytochrome P450 84A1	pper00940:Phenylpropanoid biosynthesis	MF:heme binding(GO:0020037)| MF:tetrapyrrole binding(GO:0046906)| MF:iron ion binding(GO:0005506)| MF:oxidoreductase activity, acting on paired donors, with incorporation or reduction of molecular oxygen(GO:0016705)	LOC18784968	1.58878	1.71256e-27	3.65693e-26	UP	cucumisin		BP:proteolysis(GO:0006508)| MF:serine-type endopeptidase activity(GO:0004252)| MF:serine-type peptidase activity(GO:0008236)| MF:serine hydrolase activity(GO:0017171)| MF:endopeptidase activity(GO:0004175)| MF:peptidase activity(GO:0008233)| MF:peptidase activity, acting on L-amino acid peptides(GO:0070011)	LOC18775109	1.34003	3.57026e-12	5.8304e-11	UP	protein FAF-like, chloroplastic
LOC18769475	1.02985	3.44297e-26	8.12107e-25	UP	leucine-rich repeat extensin-like protein 4, transcript variant X1			LOC18770493	1.27273	2.66361e-27	5.67626e-26	UP	uncharacterized LOC18770493			LOC18789601	-1.78024	4.30189e-12	6.98749e-11	DOWN	pentatricopeptide repeat-containing protein At1g59720, chloroplastic/mitochondrial
rpl2	1.18105	3.77543e-26	8.8856e-25	UP	-	pper03010:Ribosome	BP:translation(GO:0006412)| BP:peptide biosynthetic process(GO:0043043)| BP:peptide metabolic process(GO:0006518)| BP:amide biosynthetic process(GO:0043604)| BP:cellular amide metabolic process(GO:0043603)| CC:non-membrane-bounded organelle(GO:0043228)| CC:intracellular non-membrane-bounded organelle(GO:0043232)| CC:ribonucleoprotein complex(GO:1990904)| CC:ribosome(GO:0005840)| CC:cytoplasmic pa…	LOC18782541	1.11869	2.80055e-27	5.96207e-26	UP	GEM-like protein 5, transcript variant X1			LOC18777519	1.04312	4.57349e-12	7.41652e-11	UP	flavonoid 3'-monooxygenase		MF:oxidoreductase activity, acting on paired donors, with incorporation or reduction of molecular oxygen(GO:0016705)| MF:heme binding(GO:0020037)| MF:tetrapyrrole binding(GO:0046906)| MF:iron ion binding(GO:0005506)
LOC109949031	3.88881	4.1574e-26	9.75229e-25	UP	7-deoxyloganetin glucosyltransferase-like		MF:transferase activity, transferring hexosyl groups(GO:0016758)| MF:transferase activity, transferring glycosyl groups(GO:0016757)	LOC18770717	-2.45255	5.34737e-27	1.13267e-25	DOWN	histidine kinase 1		BP:intracellular signal transduction(GO:0035556)| BP:phosphorelay signal transduction system(GO:0000160)| BP:cell communication(GO:0007154)| BP:signal transduction(GO:0007165)| BP:signaling(GO:0023052)| BP:cellular response to stimulus(GO:0051716)| MF:signal transducer activity(GO:0004871)| MF:signaling receptor activity(GO:0038023)| MF:molecular transducer activity(GO:0060089)| MF:phosphorelay s…	LOC18792227	-3.79453	4.7764e-12	7.72665e-11	DOWN	early light-induced protein 1, chloroplastic
LOC18772728	1.12517	4.71429e-26	1.10222e-24	UP	scarecrow-like protein 32			LOC18782277	-1.02035	5.773e-27	1.22038e-25	DOWN	cytochrome P450 85A	pper00905:Brassinosteroid biosynthesis	MF:heme binding(GO:0020037)| MF:tetrapyrrole binding(GO:0046906)| MF:iron ion binding(GO:0005506)| MF:oxidoreductase activity, acting on paired donors, with incorporation or reduction of molecular oxygen(GO:0016705)	LOC18767121	1.38291	4.83744e-12	7.81902e-11	UP	BRCA1-associated RING domain protein 1	pper03440:Homologous recombination
LOC18790726	1.61518	4.91507e-26	1.14791e-24	UP	uncharacterized LOC18790726			LOC18793195	-1.39539	6.07971e-27	1.28393e-25	DOWN	uncharacterized LOC18793195			LOC109948213	-1.13054	4.97245e-12	8.02418e-11	DOWN	LEAF RUST 10 DISEASE-RESISTANCE LOCUS RECEPTOR-LIKE PROTEIN KINASE-like 2.2
LOC18783732	1.37834	5.95399e-26	1.38448e-24	UP	pleiotropic drug resistance protein 1	pper02010:ABC transporters	MF:nucleoside-triphosphatase activity(GO:0017111)| MF:pyrophosphatase activity(GO:0016462)| MF:hydrolase activity, acting on acid anhydrides, in phosphorus-containing anhydrides(GO:0016818)| MF:hydrolase activity, acting on acid anhydrides(GO:0016817)| MF:ATPase activity(GO:0016887)	LOC18784424	5.21707	6.15236e-27	1.29797e-25	UP	tryptophan synthase alpha chain	pper00400:Phenylalanine, tyrosine and tryptophan biosynthesis| pper00260:Glycine, serine and threonine metabolism| pper01230:Biosynthesis of amino acids	BP:amine metabolic process(GO:0009308)| BP:aromatic amino acid family metabolic process(GO:0009072)| BP:cellular biogenic amine metabolic process(GO:0006576)| BP:cellular amine metabolic process(GO:0044106)| BP:alpha-amino acid metabolic process(GO:1901605)| BP:oxoacid metabolic process(GO:0043436)| BP:organic acid metabolic process(GO:0006082)| BP:carboxylic acid metabolic process(GO:0019752)| B…	LOC18793840	-1.10469	6.61501e-12	1.06145e-10	DOWN	MLP-like protein 328		BP:defense response(GO:0006952)| BP:response to stress(GO:0006950)
LOC18785606	1.9139	1.06723e-25	2.45752e-24	UP	protein DETOXIFICATION 34			LOC18793165	1.40857	6.78873e-27	1.43079e-25	UP	cell division cycle 20.2, cofactor of APC complex	pper04120:Ubiquitin mediated proteolysis		LOC18777652	-1.06965	7.15372e-12	1.14235e-10	DOWN	TORTIFOLIA1-like protein 3
LOC109949230	1.94722	1.09803e-25	2.52571e-24	UP	uncharacterized LOC109949230			LOC18772618	5.50748	1.35136e-26	2.81714e-25	UP	protein LURP-one-related 15			LOC18792041	-1.00271	8.50851e-12	1.34571e-10	DOWN	potassium channel KAT3		BP:ion transport(GO:0006811)| MF:channel activity(GO:0015267)| MF:passive transmembrane transporter activity(GO:0022803)| MF:transmembrane transporter activity(GO:0022857)| MF:transporter activity(GO:0005215)| MF:ion channel activity(GO:0005216)| MF:substrate-specific channel activity(GO:0022838)| MF:inorganic molecular entity transmembrane transporter activity(GO:0015318)| MF:ion transmembrane t…
LOC18775855	-1.3662	1.19287e-25	2.73794e-24	DOWN	uncharacterized LOC18775855			LOC18767389	1.867	1.66467e-26	3.46685e-25	UP	bifunctional TH2 protein, mitochondrial	pper00730:Thiamine metabolism| pper01240:Biosynthesis of cofactors		LOC18791427	-2.74217	8.75103e-12	1.38297e-10	DOWN	endochitinase EP3	pper00520:Amino sugar and nucleotide sugar metabolism	BP:cell wall organization or biogenesis(GO:0071554)| BP:aminoglycan metabolic process(GO:0006022)| BP:aminoglycan catabolic process(GO:0006026)| BP:chitin metabolic process(GO:0006030)| BP:chitin catabolic process(GO:0006032)| BP:amino sugar metabolic process(GO:0006040)| BP:cell wall macromolecule catabolic process(GO:0016998)| BP:cell wall macromolecule metabolic process(GO:0044036)| BP:amino s…
LOC18781748	4.6199	1.21411e-25	2.78371e-24	UP	alpha-1,4-glucan-protein synthase [UDP-forming] 1	pper00520:Amino sugar and nucleotide sugar metabolism| pper01250:Biosynthesis of nucleotide sugars		LOC18793247	3.10996	1.89424e-26	3.94106e-25	UP	extracellular ribonuclease LE		MF:hydrolase activity, acting on ester bonds(GO:0016788)| MF:endoribonuclease activity(GO:0004521)| MF:endonuclease activity(GO:0004519)| MF:ribonuclease activity(GO:0004540)| MF:nuclease activity(GO:0004518)| MF:catalytic activity, acting on RNA(GO:0140098)| MF:RNA binding(GO:0003723)	LOC18771773	-1.47177	9.56111e-12	1.5062e-10	DOWN	salicylic acid-binding protein 2
LOC109949855	-3.56736	1.22039e-25	2.79511e-24	DOWN	uncharacterized LOC109949855			LOC18781939	2.8335	2.27876e-26	4.73641e-25	UP	stress-induced protein KIN2			LOC18784346	-1.05022	9.79849e-12	1.54115e-10	DOWN	vacuolar amino acid transporter 1, transcript variant X1
LOC18770094	1.17439	1.30258e-25	2.97695e-24	UP	auxin-responsive protein SAUR50		BP:response to auxin(GO:0009733)| BP:response to chemical(GO:0042221)| BP:response to endogenous stimulus(GO:0009719)| BP:response to hormone(GO:0009725)| BP:response to organic substance(GO:0010033)	LOC18778410	2.70165	2.39577e-26	4.97469e-25	UP	cytochrome b561 and DOMON domain-containing protein At5g47530			LOC18791973	-1.00243	1.20439e-11	1.87796e-10	DOWN	V-type proton ATPase subunit a3	pper04145:Phagosome| pper00190:Oxidative phosphorylation	BP:energy coupled proton transmembrane transport, against electrochemical gradient(GO:0015988)| BP:ATP hydrolysis coupled proton transport(GO:0015991)| BP:ATP hydrolysis coupled transmembrane transport(GO:0090662)| BP:ATP hydrolysis coupled ion transmembrane transport(GO:0099131)| BP:ATP hydrolysis coupled cation transmembrane transport(GO:0099132)| BP:ion transport(GO:0006811)| BP:monovalent ino…
LOC18776955	-1.83684	1.43857e-25	3.27721e-24	DOWN	remorin, transcript variant X1			LOC18767169	-1.10704	2.47938e-26	5.14325e-25	DOWN	protein trichome birefringence-like 6			LOC18773780	-2.39985	1.30915e-11	2.0381e-10	DOWN	GDSL esterase/lipase LTL1		MF:hydrolase activity, acting on ester bonds(GO:0016788)
LOC18772343	1.23113	1.49299e-25	3.39031e-24	UP	uncharacterized LOC18772343, transcript variant X1			LOC18782830	1.26521	2.65697e-26	5.50622e-25	UP	UDP-glycosyltransferase 13		MF:transferase activity, transferring hexosyl groups(GO:0016758)| MF:transferase activity, transferring glycosyl groups(GO:0016757)	LOC18774446	1.45736	1.35498e-11	2.10615e-10	UP	disease resistance protein RPM1, transcript variant X1	pper04626:Plant-pathogen interaction	MF:ADP binding(GO:0043531)
LOC18780081	2.73146	1.68055e-25	3.80407e-24	UP	palmitoyl-monogalactosyldiacylglycerol delta-7 desaturase, chloroplastic		BP:lipid metabolic process(GO:0006629)	LOC18776324	2.09959	2.70462e-26	5.59947e-25	UP	probable calcium-binding protein CML18, transcript variant X3	pper04626:Plant-pathogen interaction	MF:calcium ion binding(GO:0005509)	LOC18778883	-2.78855	1.42937e-11	2.21658e-10	DOWN	ethylene-responsive transcription factor ERF091		MF:DNA binding transcription factor activity(GO:0003700)| MF:transcription regulator activity(GO:0140110)
LOC18782175	-3.68064	1.80178e-25	4.07415e-24	DOWN	uncharacterized LOC18782175			LOC18787813	1.42813	2.70818e-26	5.60133e-25	UP	-			LOC18766534	-2.07351	1.62735e-11	2.50989e-10	DOWN	uncharacterized protein At4g06744
LOC18769362	2.15858	2.02174e-25	4.56185e-24	UP	transcription repressor OFP6			LOC18770249	1.1515	3.44978e-26	7.10035e-25	UP	protein QUIRKY, transcript variant X2			LOC109948408	2.46434	1.77443e-11	2.71984e-10	UP	extensin-like
LOC18775301	2.1915	2.27457e-25	5.1107e-24	UP	histone H2A.1		CC:chromosome(GO:0005694)| CC:DNA packaging complex(GO:0044815)| CC:chromosomal part(GO:0044427)| CC:nucleosome(GO:0000786)| CC:chromatin(GO:0000785)| CC:protein-DNA complex(GO:0032993)| CC:non-membrane-bounded organelle(GO:0043228)| CC:intracellular non-membrane-bounded organelle(GO:0043232)| CC:organelle part(GO:0044422)| CC:intracellular organelle part(GO:0044446)| MF:protein heterodimerizatio…	LOC18784653	3.16172	3.74703e-26	7.68213e-25	UP	protein DETOXIFICATION 49		BP:response to chemical(GO:0042221)| BP:drug transmembrane transport(GO:0006855)| BP:drug transport(GO:0015893)| BP:response to drug(GO:0042493)| MF:drug transmembrane transporter activity(GO:0015238)| MF:transporter activity(GO:0005215)| MF:transmembrane transporter activity(GO:0022857)| MF:antiporter activity(GO:0015297)| MF:secondary active transmembrane transporter activity(GO:0015291)| MF:ac…	LOC18778181	-1.10933	1.99467e-11	3.04099e-10	DOWN	(3S,6E)-nerolidol synthase 1	pper00909:Sesquiterpenoid and triterpenoid biosynthesis	MF:terpene synthase activity(GO:0010333)| MF:carbon-oxygen lyase activity, acting on phosphates(GO:0016838)| MF:carbon-oxygen lyase activity(GO:0016835)| MF:lyase activity(GO:0016829)| MF:magnesium ion binding(GO:0000287)
LOC18770465	-1.18442	2.46621e-25	5.53547e-24	DOWN	probable disease resistance protein At4g27220, transcript variant X1		MF:ADP binding(GO:0043531)	LOC18777768	1.80913	4.08318e-26	8.36318e-25	UP	probable pectate lyase 18	pper00040:Pentose and glucuronate interconversions		LOC18774386	-1.22668	2.10623e-11	3.1988e-10	DOWN	macrophage migration inhibitory factor homolog	pper00360:Phenylalanine metabolism| pper00350:Tyrosine metabolism
LOC18784895	2.04307	2.69989e-25	6.04725e-24	UP	protein FIZZY-RELATED 3	pper04120:Ubiquitin mediated proteolysis		LOC18782646	-2.02501	4.4969e-26	9.1749e-25	DOWN	ankyrin repeat-containing protein At2g01680			LOC109947199	1.52959	2.39733e-11	3.62427e-10	UP	uncharacterized LOC109947199
LOC18793185	-2.16244	3.3644e-25	7.52772e-24	DOWN	MDIS1-interacting receptor like kinase 2			LOC18778173	1.56289	5.68817e-26	1.1583e-24	UP	cysteine-rich receptor-like protein kinase 25			LOC18769798	-1.08696	2.44732e-11	3.69703e-10	DOWN	probable phospholipase A2 homolog 1		BP:anion transport(GO:0006820)| BP:secretion(GO:0046903)| BP:organic acid transport(GO:0015849)| BP:carboxylic acid transport(GO:0046942)| BP:organic anion transport(GO:0015711)| BP:lipid transport(GO:0006869)| BP:monocarboxylic acid transport(GO:0015718)| BP:lipid localization(GO:0010876)| BP:lipid metabolic process(GO:0006629)| BP:ion transport(GO:0006811)| BP:cellular lipid metabolic process(G…
LOC18787223	2.54952	4.0312e-25	8.98196e-24	UP	uncharacterized LOC18787223			LOC18793306	1.22773	6.45185e-26	1.31127e-24	UP	polyketide synthase 5, transcript variant X1	pper00941:Flavonoid biosynthesis| pper00960:Tropane, piperidine and pyridine alkaloid biosynthesis| pper04712:Circadian rhythm - plant		LOC18785690	-2.97386	2.65068e-11	3.99513e-10	DOWN	uncharacterized LOC18785690
LOC18792593	1.25778	6.08467e-25	1.3431e-23	UP	zinc-finger homeodomain protein 2, transcript variant X1			LOC18777098	3.66704	7.51741e-26	1.52343e-24	UP	transcription factor bHLH100		MF:protein dimerization activity(GO:0046983)	LOC18783202	-1.68522	3.42522e-11	5.11209e-10	DOWN	cysteine-rich repeat secretory protein 38
LOC18792011	2.64858	7.73448e-25	1.70023e-23	UP	aldehyde oxidase GLOX1			LOC18768468	2.25939	8.10864e-26	1.64009e-24	UP	ABC transporter G family member 11	pper02010:ABC transporters	MF:ATPase activity(GO:0016887)| MF:hydrolase activity, acting on acid anhydrides, in phosphorus-containing anhydrides(GO:0016818)| MF:hydrolase activity, acting on acid anhydrides(GO:0016817)| MF:pyrophosphatase activity(GO:0016462)| MF:nucleoside-triphosphatase activity(GO:0017111)	LOC18766275	3.09659	3.48402e-11	5.19205e-10	UP	nucleobase-ascorbate transporter 4, transcript variant X1		MF:transmembrane transporter activity(GO:0022857)| MF:transporter activity(GO:0005215)
LOC18786567	4.93805	7.852e-25	1.72429e-23	UP	uncharacterized LOC18786567			LOC18773511	-3.56566	8.89961e-26	1.79835e-24	DOWN	non-specific lipid-transfer protein 1			LOC18768114	2.61971	4.44202e-11	6.54605e-10	UP	3'-hydroxy-N-methyl-(S)-coclaurine 4'-O-methyltransferase 2	pper00380:Tryptophan metabolism	MF:O-methyltransferase activity(GO:0008171)| MF:methyltransferase activity(GO:0008168)| MF:transferase activity, transferring one-carbon groups(GO:0016741)
LOC18775021	-1.24685	8.7127e-25	1.90936e-23	DOWN	agamous-like MADS-box protein AGL75		MF:protein dimerization activity(GO:0046983)	LOC18791495	1.86694	9.3546e-26	1.88667e-24	UP	7-deoxyloganetin glucosyltransferase		MF:transferase activity, transferring hexosyl groups(GO:0016758)| MF:transferase activity, transferring glycosyl groups(GO:0016757)	LOC18785891	-3.12617	4.51958e-11	6.65048e-10	DOWN	aquaporin TIP1-3		MF:channel activity(GO:0015267)| MF:passive transmembrane transporter activity(GO:0022803)| MF:transmembrane transporter activity(GO:0022857)| MF:transporter activity(GO:0005215)
LOC18776177	1.47354	1.13886e-24	2.48047e-23	UP	uncharacterized LOC18776177			LOC18767253	1.89897	1.67316e-25	3.33935e-24	UP	pathogenesis-related protein 1	pper04626:Plant-pathogen interaction| pper04075:Plant hormone signal transduction| pper04016:MAPK signaling pathway - plant		LOC18790586	-1.82928	4.89728e-11	7.18496e-10	DOWN	uncharacterized LOC18790586
LOC18781642	-1.34233	1.61778e-24	3.50924e-23	DOWN	ethylene-responsive transcription factor ERF053		MF:DNA binding transcription factor activity(GO:0003700)| MF:transcription regulator activity(GO:0140110)	LOC18769539	-2.01744	1.79263e-25	3.5643e-24	DOWN	uncharacterized LOC18769539			LOC18769470	-1.61075	6.33933e-11	9.18533e-10	DOWN	cyclic dof factor 3
LOC18793372	1.12914	1.67384e-24	3.62716e-23	UP	uncharacterized LOC18793372, transcript variant X1			LOC18789058	-1.30634	2.02688e-25	4.01868e-24	DOWN	uncharacterized protein At2g23090			LOC18780690	-1.38846	6.3817e-11	9.23324e-10	DOWN	protein RALF-like 19
LOC18787647	-1.14665	1.78912e-24	3.86519e-23	DOWN	protein NUCLEAR FUSION DEFECTIVE 4, transcript variant X3			LOC18777012	1.52135	2.03193e-25	4.02491e-24	UP	probable WRKY transcription factor 43		MF:DNA binding transcription factor activity(GO:0003700)| MF:transcription regulator activity(GO:0140110)| MF:sequence-specific DNA binding(GO:0043565)	LOC18770951	-1.54215	7.04254e-11	1.01672e-09	DOWN	transcription factor MYB80
LOC18789897	-2.06977	2.30571e-24	4.96612e-23	DOWN	E3 ubiquitin ligase BIG BROTHER-related			LOC18777009	1.07629	2.42086e-25	4.77735e-24	UP	caffeoylshikimate esterase	pper00940:Phenylpropanoid biosynthesis		LOC18773431	-1.58375	7.24638e-11	1.04463e-09	DOWN	probable mannitol dehydrogenase
LOC18775643	2.91884	2.42358e-24	5.21474e-23	UP	growth-regulating factor 8, transcript variant X1		CC:nucleus(GO:0005634)| CC:intracellular membrane-bounded organelle(GO:0043231)	LOC18781252	4.37418	3.78467e-25	7.42698e-24	UP	receptor-like protein 12			LOC18782569	1.03132	8.59057e-11	1.23392e-09	UP	pentatricopeptide repeat-containing protein At3g02330, transcript variant X2		MF:zinc ion binding(GO:0008270)
LOC18778065	2.2344	2.91492e-24	6.25929e-23	UP	cellulose synthase-like protein D3		BP:cellular carbohydrate metabolic process(GO:0044262)| BP:cellular glucan metabolic process(GO:0006073)| BP:glucan metabolic process(GO:0044042)| BP:cellular polysaccharide metabolic process(GO:0044264)| BP:polysaccharide metabolic process(GO:0005976)| BP:carbohydrate metabolic process(GO:0005975)| BP:cellulose metabolic process(GO:0030243)| BP:cellulose biosynthetic process(GO:0030244)| BP:cell…	LOC18776927	-2.15855	3.8526e-25	7.54623e-24	DOWN	tubulin beta chain	pper04145:Phagosome	MF:hydrolase activity, acting on acid anhydrides, in phosphorus-containing anhydrides(GO:0016818)| MF:hydrolase activity, acting on acid anhydrides(GO:0016817)| MF:pyrophosphatase activity(GO:0016462)| MF:nucleoside-triphosphatase activity(GO:0017111)| MF:GTPase activity(GO:0003924)	LOC18771479	1.10769	9.18554e-11	1.31558e-09	UP	lycopene epsilon cyclase, chloroplastic	pper00906:Carotenoid biosynthesis
LOC18771542	1.52056	3.08127e-24	6.6032e-23	UP	two-component response regulator ORR9	pper04075:Plant hormone signal transduction	BP:phosphorelay signal transduction system(GO:0000160)| BP:intracellular signal transduction(GO:0035556)| BP:signal transduction(GO:0007165)| BP:signaling(GO:0023052)| BP:cell communication(GO:0007154)| BP:cellular response to stimulus(GO:0051716)	LOC18776583	1.56321	4.10979e-25	8.04252e-24	UP	mitochondrial phosphate carrier protein 2, mitochondrial			LOC18771408	-2.96676	9.95614e-11	1.42389e-09	DOWN	probable galacturonosyltransferase-like 1		MF:transferase activity, transferring glycosyl groups(GO:0016757)
LOC18793106	-1.27369	4.57444e-24	9.76384e-23	DOWN	BTB/POZ domain-containing protein At4g08455			LOC18780241	-2.40315	4.20989e-25	8.22314e-24	DOWN	O-acyltransferase WSD1		BP:lipid biosynthetic process(GO:0008610)| BP:lipid metabolic process(GO:0006629)| BP:glycerolipid biosynthetic process(GO:0045017)| BP:glycerolipid metabolic process(GO:0046486)| BP:cellular lipid metabolic process(GO:0044255)| MF:transferase activity, transferring acyl groups other than amino-acyl groups(GO:0016747)| MF:transferase activity, transferring acyl groups(GO:0016746)| MF:diacylglycer…	LOC18789089	-1.441	1.0423e-10	1.48959e-09	DOWN	beta-galactosidase 16		MF:carbohydrate binding(GO:0030246)
LOC18774757	-2.96182	4.64309e-24	9.90046e-23	DOWN	NAC domain-containing protein 90			LOC18777867	-1.12097	5.32653e-25	1.03754e-23	DOWN	uncharacterized LOC18777867, transcript variant X3			LOC18769422	-1.21902	1.06477e-10	1.51842e-09	DOWN	uncharacterized LOC18769422
LOC18766791	1.36884	5.08101e-24	1.08234e-22	UP	basic 7S globulin			LOC18793530	-1.03869	6.10628e-25	1.18833e-23	DOWN	BTB/POZ domain-containing protein At4g08455			LOC18791918	-1.88539	1.14737e-10	1.63037e-09	DOWN	uncharacterized LOC18791918
LOC18791831	1.06881	5.4808e-24	1.16634e-22	UP	ethylene-responsive transcription factor SHINE 2		MF:DNA binding transcription factor activity(GO:0003700)| MF:transcription regulator activity(GO:0140110)	LOC18793200	-1.06097	6.25819e-25	1.21565e-23	DOWN	auxin-induced protein IAA4	pper04075:Plant hormone signal transduction		LOC18779716	-2.86988	1.16837e-10	1.65902e-09	DOWN	(+)-neomenthol dehydrogenase, transcript variant X2	pper00902:Monoterpenoid biosynthesis
LOC18766700	-2.96489	5.53319e-24	1.17631e-22	DOWN	uncharacterized LOC18766700			LOC18773730	4.26777	6.41847e-25	1.24563e-23	UP	secoisolariciresinol dehydrogenase			LOC18782076	-3.76938	1.25378e-10	1.77649e-09	DOWN	probable terpene synthase 9		MF:terpene synthase activity(GO:0010333)| MF:carbon-oxygen lyase activity, acting on phosphates(GO:0016838)| MF:carbon-oxygen lyase activity(GO:0016835)| MF:lyase activity(GO:0016829)| MF:magnesium ion binding(GO:0000287)
LOC18792167	-1.21642	5.551e-24	1.17892e-22	DOWN	uncharacterized LOC18792167			LOC18774544	1.21255	8.11159e-25	1.56988e-23	UP	OTU domain-containing protein DDB_G0284757, transcript variant X2			LOC109946984	1.02475	1.33615e-10	1.88915e-09	UP	uncharacterized LOC109946984, transcript variant X2
LOC18773462	-1.63703	5.82002e-24	1.23483e-22	DOWN	ribulose bisphosphate carboxylase/oxygenase activase, chloroplastic			LOC18788371	2.77803	8.15183e-25	1.57477e-23	UP	esterase		MF:hydrolase activity, acting on ester bonds(GO:0016788)	LOC18784703	-2.14674	1.39974e-10	1.97275e-09	DOWN	light-harvesting complex-like protein 3 isotype 1, chloroplastic
LOC109949804	1.39579	6.18233e-24	1.3091e-22	UP	histone H3.2		CC:chromosome(GO:0005694)| CC:DNA packaging complex(GO:0044815)| CC:chromosomal part(GO:0044427)| CC:nucleosome(GO:0000786)| CC:chromatin(GO:0000785)| CC:protein-DNA complex(GO:0032993)| CC:non-membrane-bounded organelle(GO:0043228)| CC:intracellular non-membrane-bounded organelle(GO:0043232)| CC:organelle part(GO:0044422)| CC:intracellular organelle part(GO:0044446)| MF:protein heterodimerizatio…	LOC18772404	1.92793	1.13155e-24	2.17399e-23	UP	protein LIGHT-DEPENDENT SHORT HYPOCOTYLS 1			LOC18776685	1.59542	1.53496e-10	2.15338e-09	UP	CASP-like protein 1F2
LOC18766324	2.57442	6.5598e-24	1.38765e-22	UP	(RS)-norcoclaurine 6-O-methyltransferase	pper00380:Tryptophan metabolism	MF:O-methyltransferase activity(GO:0008171)| MF:protein dimerization activity(GO:0046983)| MF:methyltransferase activity(GO:0008168)| MF:transferase activity, transferring one-carbon groups(GO:0016741)	LOC18785057	-1.4429	1.14373e-24	2.19538e-23	DOWN	probable glycerol-3-phosphate acyltransferase 8	pper00561:Glycerolipid metabolism| pper00564:Glycerophospholipid metabolism		LOC18793621	-5.35795	1.56082e-10	2.18813e-09	DOWN	DNA topoisomerase 1 beta		BP:DNA topological change(GO:0006265)| BP:DNA conformation change(GO:0071103)| BP:DNA metabolic process(GO:0006259)| BP:cellular component organization(GO:0016043)| BP:chromosome organization(GO:0051276)| BP:cellular component organization or biogenesis(GO:0071840)| BP:organelle organization(GO:0006996)| CC:chromosome(GO:0005694)| CC:non-membrane-bounded organelle(GO:0043228)| CC:intracellular no…
LOC18768309	-1.02163	8.09143e-24	1.70825e-22	DOWN	probable BOI-related E3 ubiquitin-protein ligase 3			LOC18785636	1.73198	1.32351e-24	2.53353e-23	UP	probable WRKY transcription factor 53		MF:DNA binding transcription factor activity(GO:0003700)| MF:transcription regulator activity(GO:0140110)| MF:sequence-specific DNA binding(GO:0043565)	LOC18772183	1.01055	1.89201e-10	2.63015e-09	UP	UDP-glucose iridoid glucosyltransferase		MF:transferase activity, transferring glycosyl groups(GO:0016757)| MF:transferase activity, transferring hexosyl groups(GO:0016758)
LOC18783561	1.05439	1.37182e-23	2.87907e-22	UP	mannose-6-phosphate isomerase 1	pper00520:Amino sugar and nucleotide sugar metabolism| pper01250:Biosynthesis of nucleotide sugars| pper00051:Fructose and mannose metabolism| pper01240:Biosynthesis of cofactors	BP:carbohydrate metabolic process(GO:0005975)| MF:intramolecular oxidoreductase activity(GO:0016860)| MF:intramolecular oxidoreductase activity, interconverting aldoses and ketoses(GO:0016861)| MF:isomerase activity(GO:0016853)| MF:zinc ion binding(GO:0008270)	LOC18780365	-1.13381	1.50221e-24	2.87041e-23	DOWN	microtubule-associated protein 70-5		BP:cytoskeleton organization(GO:0007010)| BP:cellular component organization(GO:0016043)| BP:cellular component organization or biogenesis(GO:0071840)| BP:organelle organization(GO:0006996)| MF:microtubule binding(GO:0008017)| MF:cytoskeletal protein binding(GO:0008092)| MF:tubulin binding(GO:0015631)	LOC18790633	-1.58103	2.00781e-10	2.77945e-09	DOWN	probable receptor-like protein kinase At1g11050
LOC109948321	3.56408	1.77224e-23	3.69927e-22	UP	uncharacterized LOC109948321			LOC18771185	1.97148	1.84013e-24	3.50023e-23	UP	L-ascorbate oxidase homolog		MF:copper ion binding(GO:0005507)	LOC18767139	-1.72179	2.15908e-10	2.98254e-09	DOWN	probable leucine-rich repeat receptor-like protein kinase At1g35710
LOC18771662	1.66785	1.94131e-23	4.03849e-22	UP	growth-regulating factor 1, transcript variant X1		CC:nucleus(GO:0005634)| CC:intracellular membrane-bounded organelle(GO:0043231)	LOC18774516	1.02403	2.44388e-24	4.62362e-23	UP	arogenate dehydratase/prephenate dehydratase 6, chloroplastic	pper00400:Phenylalanine, tyrosine and tryptophan biosynthesis| pper01230:Biosynthesis of amino acids	BP:aromatic amino acid family metabolic process(GO:0009072)| BP:aromatic amino acid family biosynthetic process(GO:0009073)| BP:alpha-amino acid metabolic process(GO:1901605)| BP:drug metabolic process(GO:0017144)| BP:alpha-amino acid biosynthetic process(GO:1901607)| BP:cellular amino acid biosynthetic process(GO:0008652)| BP:organic acid biosynthetic process(GO:0016053)| BP:carboxylic acid bios…	LOC18778441	-1.55316	2.29513e-10	3.1574e-09	DOWN	uncharacterized LOC18778441
LOC109950453	-1.27438	2.15701e-23	4.47847e-22	DOWN	uncharacterized LOC109950453, transcript variant X2			LOC18779875	5.33196	2.5837e-24	4.8794e-23	UP	-		MF:terpene synthase activity(GO:0010333)| MF:carbon-oxygen lyase activity, acting on phosphates(GO:0016838)| MF:carbon-oxygen lyase activity(GO:0016835)| MF:magnesium ion binding(GO:0000287)| MF:lyase activity(GO:0016829)	LOC18785210	-1.23937	2.32264e-10	3.19303e-09	DOWN	vacuolar protein sorting-associated protein 24 homolog 1	pper04144:Endocytosis	BP:vacuolar transport(GO:0007034)
LOC18768114	2.92646	2.38219e-23	4.93638e-22	UP	3'-hydroxy-N-methyl-(S)-coclaurine 4'-O-methyltransferase 2	pper00380:Tryptophan metabolism	MF:O-methyltransferase activity(GO:0008171)| MF:methyltransferase activity(GO:0008168)| MF:transferase activity, transferring one-carbon groups(GO:0016741)	LOC18770730	1.38753	2.90612e-24	5.48339e-23	UP	oligopeptide transporter 7			LOC109950213	1.74352	2.37376e-10	3.25879e-09	UP	uncharacterized LOC109950213
LOC18782137	1.1367	2.51097e-23	5.19819e-22	UP	glutamate formimidoyltransferase		MF:vitamin binding(GO:0019842)| MF:amide binding(GO:0033218)	LOC18781618	1.24858	3.34439e-24	6.27661e-23	UP	molybdate transporter 2		BP:anion transport(GO:0006820)| BP:inorganic anion transport(GO:0015698)| BP:ion transport(GO:0006811)| MF:transporter activity(GO:0005215)| MF:transmembrane transporter activity(GO:0022857)| MF:inorganic anion transmembrane transporter activity(GO:0015103)| MF:anion transmembrane transporter activity(GO:0008509)| MF:ion transmembrane transporter activity(GO:0015075)| MF:inorganic molecular entit…	LOC18766018	-1.18436	2.47544e-10	3.38669e-09	DOWN	probable aminotransferase TAT2	pper00400:Phenylalanine, tyrosine and tryptophan biosynthesis| pper00960:Tropane, piperidine and pyridine alkaloid biosynthesis| pper00360:Phenylalanine metabolism| pper00950:Isoquinoline alkaloid biosynthesis| pper00350:Tyrosine metabolism| pper00270:Cysteine and methionine metabolism| pper00130:Ubiquinone and other terpenoid-quinone biosynthesis	MF:coenzyme binding(GO:0050662)| MF:vitamin binding(GO:0019842)| MF:pyridoxal phosphate binding(GO:0030170)| MF:vitamin B6 binding(GO:0070279)
LOC109948213	-3.01978	3.35661e-23	6.89528e-22	DOWN	LEAF RUST 10 DISEASE-RESISTANCE LOCUS RECEPTOR-LIKE PROTEIN KINASE-like 2.2			LOC18771874	-1.58112	3.78587e-24	7.09253e-23	DOWN	uncharacterized LOC18771874			LOC18793751	-1.25064	2.95008e-10	4.00296e-09	DOWN	MLP-like protein 423		BP:defense response(GO:0006952)| BP:response to stress(GO:0006950)
LOC18788771	-1.22415	3.39369e-23	6.96474e-22	DOWN	ethylene-responsive transcription factor ERF012		MF:DNA binding transcription factor activity(GO:0003700)| MF:transcription regulator activity(GO:0140110)	LOC18777047	3.4675	4.58731e-24	8.57873e-23	UP	transcription factor bHLH14		MF:protein dimerization activity(GO:0046983)	LOC18787638	-7.96771	3.20965e-10	4.3315e-09	DOWN	beta-glucosidase 12, transcript variant X1		BP:carbohydrate metabolic process(GO:0005975)| MF:hydrolase activity, acting on glycosyl bonds(GO:0016798)| MF:hydrolase activity, hydrolyzing O-glycosyl compounds(GO:0004553)
LOC18782253	-1.48132	3.68899e-23	7.5635e-22	DOWN	probable galactinol--sucrose galactosyltransferase 5	pper00052:Galactose metabolism		LOC109946517	-2.26307	8.64855e-24	1.60032e-22	DOWN	uncharacterized LOC109946517			LOC109947801	-3.33999	3.31809e-10	4.46873e-09	DOWN	uncharacterized LOC109947801
LOC18783138	2.1622	3.73986e-23	7.66042e-22	UP	putative cyclin-D6-1, transcript variant X1		CC:nucleus(GO:0005634)| CC:intracellular membrane-bounded organelle(GO:0043231)	LOC18791455	1.00409	9.85679e-24	1.8223e-22	UP	cytochrome P450 711A1		MF:heme binding(GO:0020037)| MF:tetrapyrrole binding(GO:0046906)| MF:iron ion binding(GO:0005506)| MF:oxidoreductase activity, acting on paired donors, with incorporation or reduction of molecular oxygen(GO:0016705)	LOC18793155	-3.87708	3.35989e-10	4.5189e-09	DOWN	probable receptor-like protein kinase At3g17420
LOC18788166	2.36508	4.07088e-23	8.32247e-22	UP	flavonol synthase/flavanone 3-hydroxylase	pper00941:Flavonoid biosynthesis		LOC18770770	1.15512	1.02433e-23	1.89209e-22	UP	UDP-glycosyltransferase 73C1	pper00908:Zeatin biosynthesis	MF:transferase activity, transferring hexosyl groups(GO:0016758)| MF:transferase activity, transferring glycosyl groups(GO:0016757)	LOC18789958	-1.16161	4.43018e-10	5.89059e-09	DOWN	phytosulfokines 3
LOC18773045	2.07417	5.46882e-23	1.11271e-21	UP	uncharacterized LOC18773045			LOC18767570	1.26072	1.15001e-23	2.12054e-22	UP	glutamyl-tRNA reductase 2, chloroplastic	pper00860:Porphyrin metabolism| pper01240:Biosynthesis of cofactors	BP:tetrapyrrole biosynthetic process(GO:0033014)| BP:tetrapyrrole metabolic process(GO:0033013)| MF:coenzyme binding(GO:0050662)| MF:oxidoreductase activity, acting on the aldehyde or oxo group of donors(GO:0016903)| MF:NADP binding(GO:0050661)| MF:catalytic activity, acting on a tRNA(GO:0140101)| MF:catalytic activity, acting on RNA(GO:0140098)	LOC18766594	-1.82851	4.52282e-10	6.00172e-09	DOWN	probable L-type lectin-domain containing receptor kinase S.5		MF:carbohydrate binding(GO:0030246)
LOC18775811	1.07968	6.13569e-23	1.2472e-21	UP	thaumatin-like protein			LOC18779468	-2.34836	1.17312e-23	2.16125e-22	DOWN	probable xyloglucan endotransglucosylase/hydrolase protein 8		BP:cellular glucan metabolic process(GO:0006073)| BP:glucan metabolic process(GO:0044042)| BP:cellular polysaccharide metabolic process(GO:0044264)| BP:polysaccharide metabolic process(GO:0005976)| BP:cellular carbohydrate metabolic process(GO:0044262)| BP:carbohydrate metabolic process(GO:0005975)| CC:extracellular region(GO:0005576)| CC:cell wall(GO:0005618)| CC:external encapsulating structure…	LOC18770674	1.04207	4.59655e-10	6.09549e-09	UP	heat shock cognate 70 kDa protein	pper04144:Endocytosis| pper04141:Protein processing in endoplasmic reticulum| pper03040:Spliceosome
LOC18777058	2.97354	6.26885e-23	1.27305e-21	UP	ethylene-responsive transcription factor ERF113		MF:DNA binding transcription factor activity(GO:0003700)| MF:transcription regulator activity(GO:0140110)	LOC18791591	1.38393	1.26906e-23	2.33392e-22	UP	early light-induced protein 1, chloroplastic			LOC18769877	1.88817	4.60322e-10	6.10027e-09	UP	PAN domain-containing protein At5g03700
LOC18782757	-1.40684	6.95161e-23	1.40769e-21	DOWN	uncharacterized LOC18782757, transcript variant X6			LOC18776547	3.04509	1.46738e-23	2.69395e-22	UP	cytochrome P450 94B3		MF:heme binding(GO:0020037)| MF:tetrapyrrole binding(GO:0046906)| MF:iron ion binding(GO:0005506)| MF:oxidoreductase activity, acting on paired donors, with incorporation or reduction of molecular oxygen(GO:0016705)	LOC18792388	-3.32652	4.73462e-10	6.26301e-09	DOWN	homeobox protein knotted-1-like 6		CC:nucleus(GO:0005634)| CC:intracellular membrane-bounded organelle(GO:0043231)
LOC18780903	1.55674	7.10852e-23	1.43809e-21	UP	probable glutathione S-transferase parC	pper00480:Glutathione metabolism		LOC18768147	1.49649	1.55321e-23	2.84903e-22	UP	lysine histidine transporter-like 8			LOC18773353	1.20265	4.79365e-10	6.3304e-09	UP	DNA topoisomerase 6 subunit B		BP:DNA topological change(GO:0006265)| BP:DNA conformation change(GO:0071103)| BP:DNA metabolic process(GO:0006259)| BP:cellular component organization(GO:0016043)| BP:chromosome organization(GO:0051276)| BP:cellular component organization or biogenesis(GO:0071840)| BP:organelle organization(GO:0006996)| MF:DNA topoisomerase activity(GO:0003916)| MF:catalytic activity, acting on DNA(GO:0140097)| …
LOC18779434	-1.27212	7.27286e-23	1.46855e-21	DOWN	GTP-binding protein ERG		MF:purine nucleoside binding(GO:0001883)| MF:GTP binding(GO:0005525)| MF:ribonucleoside binding(GO:0032549)| MF:purine ribonucleoside binding(GO:0032550)| MF:guanyl ribonucleotide binding(GO:0032561)| MF:nucleoside binding(GO:0001882)| MF:guanyl nucleotide binding(GO:0019001)| MF:RNA binding(GO:0003723)	LOC18774815	1.00928	2.00421e-23	3.66991e-22	UP	uncharacterized LOC18774815			LOC18777076	-1.52268	4.91874e-10	6.4752e-09	DOWN	uncharacterized LOC18777076
LOC18774552	1.84664	8.24321e-23	1.66134e-21	UP	uncharacterized LOC18774552, transcript variant X1			LOC18784456	1.51392	2.10826e-23	3.85709e-22	UP	LEAF RUST 10 DISEASE-RESISTANCE LOCUS RECEPTOR-LIKE PROTEIN KINASE-like 2.1, transcript variant X1			LOC18782437	-2.28788	5.11244e-10	6.70354e-09	DOWN	xyloglucan endotransglucosylase/hydrolase 2		BP:cellular glucan metabolic process(GO:0006073)| BP:glucan metabolic process(GO:0044042)| BP:cellular polysaccharide metabolic process(GO:0044264)| BP:polysaccharide metabolic process(GO:0005976)| BP:cellular carbohydrate metabolic process(GO:0044262)| BP:carbohydrate metabolic process(GO:0005975)| CC:extracellular region(GO:0005576)| CC:cell wall(GO:0005618)| CC:external encapsulating structure…
LOC18776482	1.12854	8.73323e-23	1.75844e-21	UP	dof zinc finger protein DOF5.6			LOC18775888	-1.26162	3.86486e-23	7.02205e-22	DOWN	transcription factor MYC3, transcript variant X1		MF:protein dimerization activity(GO:0046983)	LOC109947485	-3.13278	5.71095e-10	7.44898e-09	DOWN	protein PSY2, transcript variant X1
LOC18768424	-3.018	9.03255e-23	1.81357e-21	DOWN	ethylene-responsive transcription factor ERF109		MF:DNA binding transcription factor activity(GO:0003700)| MF:transcription regulator activity(GO:0140110)	LOC18770260	2.74679	4.51308e-23	8.18568e-22	UP	uncharacterized LOC18770260			LOC18779864	-1.43787	6.30689e-10	8.1833e-09	DOWN	glucan endo-1,3-beta-glucosidase 14		BP:carbohydrate metabolic process(GO:0005975)| MF:hydrolase activity, acting on glycosyl bonds(GO:0016798)| MF:hydrolase activity, hydrolyzing O-glycosyl compounds(GO:0004553)
LOC18790633	-1.93995	9.31921e-23	1.86937e-21	DOWN	probable receptor-like protein kinase At1g11050			LOC18784595	2.02394	6.54195e-23	1.17845e-21	UP	cytokinin dehydrogenase 6	pper00908:Zeatin biosynthesis	BP:amine metabolic process(GO:0009308)| BP:regulation of biological quality(GO:0065008)| MF:coenzyme binding(GO:0050662)| MF:oxidoreductase activity, acting on the CH-NH group of donors(GO:0016645)| MF:flavin adenine dinucleotide binding(GO:0050660)	LOC18783977	1.1176	7.42866e-10	9.55766e-09	UP	uncharacterized LOC18783977
LOC18786148	-1.23503	9.35429e-23	1.87464e-21	DOWN	S-type anion channel SLAH2, transcript variant X1			LOC109949929	1.36415	7.0248e-23	1.26219e-21	UP	protein SRG1-like			LOC18769154	4.85477	7.54668e-10	9.70323e-09	UP	uncharacterized LOC18769154, transcript variant X2
LOC18777777	-1.01654	9.69812e-23	1.94172e-21	DOWN	protein NEN1			LOC18789837	-1.38775	7.8474e-23	1.40281e-21	DOWN	putative zinc finger protein At1g68190, transcript variant X1			LOC18770986	-7.89558	7.87471e-10	1.01119e-08	DOWN	uncharacterized LOC18770986		BP:lipid metabolic process(GO:0006629)
LOC18785093	4.30593	1.0958e-22	2.19191e-21	UP	LOB domain-containing protein 1			LOC18774252	-1.5927	1.00492e-22	1.78883e-21	DOWN	ammonium transporter 1 member 3		BP:ion transport(GO:0006811)| BP:cation transport(GO:0006812)| BP:nitrogen compound transport(GO:0071705)| MF:transporter activity(GO:0005215)| MF:transmembrane transporter activity(GO:0022857)| MF:ion transmembrane transporter activity(GO:0015075)| MF:cation transmembrane transporter activity(GO:0008324)	LOC18781899	-2.8918	7.99454e-10	1.02525e-08	DOWN	xyloglucan endotransglucosylase/hydrolase 2		BP:cellular glucan metabolic process(GO:0006073)| BP:glucan metabolic process(GO:0044042)| BP:cellular polysaccharide metabolic process(GO:0044264)| BP:polysaccharide metabolic process(GO:0005976)| BP:cellular carbohydrate metabolic process(GO:0044262)| BP:carbohydrate metabolic process(GO:0005975)| CC:extracellular region(GO:0005576)| CC:cell wall(GO:0005618)| CC:external encapsulating structure…
LOC18776134	1.10388	1.12303e-22	2.24427e-21	UP	3-oxoacyl-[acyl-carrier-protein] synthase I, chloroplastic	pper00061:Fatty acid biosynthesis| pper01212:Fatty acid metabolism| pper00780:Biotin metabolism| pper01240:Biosynthesis of cofactors		LOC18767521	1.60554	1.07265e-22	1.90457e-21	UP	amino acid permease 3			LOC18774738	1.44354	8.61888e-10	1.09964e-08	UP	uncharacterized serine-rich protein C215.13, transcript variant X2
LOC18791843	-1.3013	1.15447e-22	2.30494e-21	DOWN	neuromodulin			LOC18776521	2.06433	1.17093e-22	2.07731e-21	UP	NAC domain-containing protein 86			LOC18782886	7.75418	8.8276e-10	1.12555e-08	UP	-
LOC109949272	1.17327	1.16816e-22	2.3301e-21	UP	uncharacterized LOC109949272, transcript variant X1			LOC18778960	1.85659	1.6146e-22	2.85721e-21	UP	phospho-N-acetylmuramoyl-pentapeptide-transferase homolog		MF:phosphotransferase activity, for other substituted phosphate groups(GO:0016780)	LOC18776914	1.81607	9.27383e-10	1.17809e-08	UP	uncharacterized LOC18776914
LOC18790823	1.58392	1.23678e-22	2.46006e-21	UP	peroxidase 16	pper00940:Phenylpropanoid biosynthesis	BP:response to oxidative stress(GO:0006979)| BP:response to stress(GO:0006950)| MF:heme binding(GO:0020037)| MF:tetrapyrrole binding(GO:0046906)| MF:peroxidase activity(GO:0004601)| MF:oxidoreductase activity, acting on peroxide as acceptor(GO:0016684)| MF:antioxidant activity(GO:0016209)	LOC18771553	1.59111	2.0056e-22	3.53724e-21	UP	probable purple acid phosphatase 20		MF:hydrolase activity, acting on ester bonds(GO:0016788)| MF:acid phosphatase activity(GO:0003993)| MF:phosphatase activity(GO:0016791)| MF:phosphoric ester hydrolase activity(GO:0042578)	LOC18789819	-1.43532	9.38935e-10	1.19182e-08	DOWN	UPF0496 protein 4
LOC18792984	-1.73034	2.0421e-22	4.0281e-21	DOWN	uncharacterized LOC18792984			LOC18778789	1.24918	2.23054e-22	3.92411e-21	UP	vacuolar-sorting receptor 7, transcript variant X1			LOC18777926	1.10386	9.60388e-10	1.21672e-08	UP	14 kDa proline-rich protein DC2.15
LOC18774097	-2.79749	2.16235e-22	4.26135e-21	DOWN	subtilisin-like protease SBT1.9		BP:proteolysis(GO:0006508)| MF:serine-type peptidase activity(GO:0008236)| MF:serine hydrolase activity(GO:0017171)| MF:serine-type endopeptidase activity(GO:0004252)| MF:endopeptidase activity(GO:0004175)| MF:peptidase activity, acting on L-amino acid peptides(GO:0070011)| MF:peptidase activity(GO:0008233)	LOC18778513	1.89681	2.29292e-22	4.02713e-21	UP	probable WRKY transcription factor 71		MF:DNA binding transcription factor activity(GO:0003700)| MF:transcription regulator activity(GO:0140110)| MF:sequence-specific DNA binding(GO:0043565)	LOC18772719	-1.34135	9.62086e-10	1.21809e-08	DOWN	uncharacterized LOC18772719
LOC18790468	1.9027	2.47418e-22	4.85792e-21	UP	uncharacterized LOC18790468			LOC18776787	1.01446	2.94984e-22	5.1534e-21	UP	uncharacterized LOC18776787			LOC18787437	-1.13985	9.69614e-10	1.22528e-08	DOWN	expansin-A4
LOC18784307	1.35872	2.48122e-22	4.86726e-21	UP	AP2-like ethylene-responsive transcription factor At1g16060		MF:DNA binding transcription factor activity(GO:0003700)| MF:transcription regulator activity(GO:0140110)	LOC18778493	1.24826	2.95071e-22	5.1534e-21	UP	protein CLT1, chloroplastic			LOC18791259	3.00995	9.75985e-10	1.23176e-08	UP	uncharacterized LOC18791259
LOC18785958	-1.65158	2.52957e-22	4.95753e-21	DOWN	NAC domain-containing protein 83, transcript variant X1			LOC18781289	1.6644	2.9513e-22	5.1534e-21	UP	protein LIGHT-DEPENDENT SHORT HYPOCOTYLS 10			LOC18791862	1.02208	1.10122e-09	1.38017e-08	UP	LRR receptor-like serine/threonine-protein kinase ERECTA, transcript variant X1	pper04016:MAPK signaling pathway - plant
LOC18793381	1.83636	2.53727e-22	4.96806e-21	UP	high affinity nitrate transporter 2.5	pper00910:Nitrogen metabolism		LOC18790301	1.10934	3.0065e-22	5.2411e-21	UP	caffeic acid 3-O-methyltransferase	pper00940:Phenylpropanoid biosynthesis| pper00380:Tryptophan metabolism	MF:O-methyltransferase activity(GO:0008171)| MF:protein dimerization activity(GO:0046983)| MF:methyltransferase activity(GO:0008168)| MF:transferase activity, transferring one-carbon groups(GO:0016741)	LOC18776507	1.06406	1.37488e-09	1.69956e-08	UP	uncharacterized LOC18776507
LOC18769707	1.05457	2.61883e-22	5.10899e-21	UP	probably inactive leucine-rich repeat receptor-like protein kinase At5g06940			LOC18782942	1.40106	3.04551e-22	5.30473e-21	UP	sodium-coupled neutral amino acid transporter 4			LOC18769464	-4.45726	1.37951e-09	1.70423e-08	DOWN	alpha carbonic anhydrase 7	pper00910:Nitrogen metabolism
LOC18774595	-1.31243	2.72857e-22	5.31335e-21	DOWN	CASP-like protein 4B1			LOC18775103	1.75143	3.78236e-22	6.57189e-21	UP	probable WRKY transcription factor 74		MF:DNA binding transcription factor activity(GO:0003700)| MF:transcription regulator activity(GO:0140110)| MF:sequence-specific DNA binding(GO:0043565)	LOC18782689	1.12084	1.4181e-09	1.74972e-08	UP	beta-amylase	pper00500:Starch and sucrose metabolism	BP:polysaccharide metabolic process(GO:0005976)| BP:carbohydrate metabolic process(GO:0005975)| BP:carbohydrate catabolic process(GO:0016052)| BP:macromolecule catabolic process(GO:0009057)| BP:organic substance catabolic process(GO:1901575)| BP:catabolic process(GO:0009056)| MF:hydrolase activity, acting on glycosyl bonds(GO:0016798)| MF:hydrolase activity, hydrolyzing O-glycosyl compounds(GO:00…
LOC18781268	1.52132	3.17086e-22	6.169e-21	UP	putative glycosyltransferase 7		MF:transferase activity, transferring glycosyl groups(GO:0016757)	LOC18792204	-1.30503	4.34164e-22	7.53123e-21	DOWN	uncharacterized LOC18792204			LOC18777539	2.08908	1.49231e-09	1.83218e-08	UP	WAT1-related protein At3g30340, transcript variant X1
LOC18775776	1.63116	3.6962e-22	7.1584e-21	UP	ABC transporter C family member 10	pper02010:ABC transporters	MF:nucleoside-triphosphatase activity(GO:0017111)| MF:pyrophosphatase activity(GO:0016462)| MF:ATPase activity, coupled(GO:0042623)| MF:hydrolase activity, acting on acid anhydrides, in phosphorus-containing anhydrides(GO:0016818)| MF:hydrolase activity, acting on acid anhydrides(GO:0016817)| MF:ATPase activity(GO:0016887)| MF:primary active transmembrane transporter activity(GO:0015399)| MF:P-P-…	LOC18791582	1.91816	4.39981e-22	7.61958e-21	UP	uncharacterized LOC18791582		BP:intracellular signal transduction(GO:0035556)| BP:cell communication(GO:0007154)| BP:regulation of biological quality(GO:0065008)| BP:cellular homeostasis(GO:0019725)| BP:signal transduction(GO:0007165)| BP:signaling(GO:0023052)| BP:homeostatic process(GO:0042592)| BP:cell redox homeostasis(GO:0045454)| BP:cellular response to stimulus(GO:0051716)| MF:electron transfer activity(GO:0009055)| MF…	LOC18769964	-3.49784	1.51897e-09	1.86146e-08	DOWN	agamous-like MADS-box protein AGL82, transcript variant X1		MF:protein dimerization activity(GO:0046983)
LOC109949983	-1.08088	3.98476e-22	7.70328e-21	DOWN	U-box domain-containing protein 35-like		MF:carbohydrate binding(GO:0030246)| MF:pattern binding(GO:0001871)| MF:polysaccharide binding(GO:0030247)	LOC18769053	2.59826	6.60641e-22	1.13663e-20	UP	2-alkenal reductase (NADP(+)-dependent)			LOC18788302	-1.72859	1.71915e-09	2.10031e-08	DOWN	cell number regulator 11
LOC18766004	2.1532	4.45316e-22	8.57766e-21	UP	protein TPX2			LOC18784275	1.05491	7.96177e-22	1.36647e-20	UP	probable endo-1,3(4)-beta-glucanase ARB_01444			LOC18787172	2.16884	1.7492e-09	2.13439e-08	UP	vicianin hydrolase		BP:carbohydrate metabolic process(GO:0005975)| MF:hydrolase activity, acting on glycosyl bonds(GO:0016798)| MF:hydrolase activity, hydrolyzing O-glycosyl compounds(GO:0004553)
LOC18780494	-1.56625	4.48417e-22	8.6296e-21	DOWN	protein SRG1			LOC18773435	1.55544	8.7295e-22	1.4958e-20	UP	BEL1-like homeodomain protein 9, transcript variant X1			LOC18787117	2.01924	1.82997e-09	2.22338e-08	UP	probable calcium-binding protein CML23		MF:calcium ion binding(GO:0005509)
LOC18780496	-1.2685	4.4928e-22	8.63842e-21	DOWN	beta-amyrin 28-oxidase		MF:heme binding(GO:0020037)| MF:tetrapyrrole binding(GO:0046906)| MF:iron ion binding(GO:0005506)| MF:oxidoreductase activity, acting on paired donors, with incorporation or reduction of molecular oxygen(GO:0016705)	LOC18769422	2.0624	9.238e-22	1.58164e-20	UP	uncharacterized LOC18769422			LOC18793877	1.12238	1.87317e-09	2.27449e-08	UP	uncharacterized LOC18793877
LOC18775782	1.78788	5.25299e-22	1.00728e-20	UP	cyclin-dependent kinase B2-2			LOC18789957	2.41402	1.00258e-21	1.71374e-20	UP	putative SWI/SNF-related matrix-associated actin-dependent regulator of chromatin subfamily A member 3-like 3		MF:hydrolase activity, acting on acid anhydrides, in phosphorus-containing anhydrides(GO:0016818)| MF:hydrolase activity, acting on acid anhydrides(GO:0016817)| MF:zinc ion binding(GO:0008270)	LOC18777156	-2.03137	1.95338e-09	2.36609e-08	DOWN	uncharacterized LOC18777156
LOC18783516	1.39897	5.64224e-22	1.07998e-20	UP	proline dehydrogenase 2, mitochondrial	pper00330:Arginine and proline metabolism		LOC18781701	2.46435	1.11815e-21	1.90819e-20	UP	-			LOC18774646	-2.53925	2.17124e-09	2.61753e-08	DOWN	7-deoxyloganetic acid glucosyltransferase		MF:transferase activity, transferring glycosyl groups(GO:0016757)| MF:transferase activity, transferring hexosyl groups(GO:0016758)
LOC18792472	-1.59568	5.6854e-22	1.08726e-20	DOWN	pyruvate, phosphate dikinase, chloroplastic, transcript variant X2	pper00620:Pyruvate metabolism| pper00710:Carbon fixation in photosynthetic organisms| pper00010:Glycolysis / Gluconeogenesis| pper01200:Carbon metabolism		LOC18783179	1.28408	1.33876e-21	2.28098e-20	UP	thaumatin-like protein 1			LOC18777482	1.61696	2.1715e-09	2.61753e-08	UP	protein NRT1/ PTR FAMILY 6.3		MF:transmembrane transporter activity(GO:0022857)| MF:transporter activity(GO:0005215)
LOC18771194	-1.12306	5.90791e-22	1.1288e-20	DOWN	remorin 4.1			LOC18774050	5.4539	1.45347e-21	2.47242e-20	UP	uncharacterized LOC18774050			LOC109949522	-1.76292	2.19776e-09	2.64757e-08	DOWN	uncharacterized LOC109949522
LOC18772842	-1.04005	6.68811e-22	1.27104e-20	DOWN	stress enhanced protein 2, chloroplastic			LOC18792329	-1.18726	1.80036e-21	3.0551e-20	DOWN	major allergen Pru ar 1		BP:defense response(GO:0006952)| BP:response to stress(GO:0006950)	LOC18774849	-1.13019	2.33524e-09	2.80469e-08	DOWN	uncharacterized protein C24B11.05
LOC18771984	1.05764	6.90899e-22	1.31185e-20	UP	uncharacterized protein At5g39865		BP:cell redox homeostasis(GO:0045454)| BP:cellular homeostasis(GO:0019725)| BP:homeostatic process(GO:0042592)| BP:regulation of biological quality(GO:0065008)| MF:oxidoreductase activity, acting on a sulfur group of donors(GO:0016667)| MF:protein disulfide oxidoreductase activity(GO:0015035)| MF:disulfide oxidoreductase activity(GO:0015036)| MF:electron transfer activity(GO:0009055)	LOC18777097	1.73615	1.86964e-21	3.17012e-20	UP	probable purine permease 11, transcript variant X1			LOC18775155	2.04999	2.40092e-09	2.88183e-08	UP	L-type lectin-domain containing receptor kinase IV.1		MF:carbohydrate binding(GO:0030246)
LOC18791632	1.96501	7.95637e-22	1.50803e-20	UP	uncharacterized protein At3g61260, transcript variant X1			LOC18769181	-2.47286	2.37852e-21	4.01358e-20	DOWN	auxin-responsive protein IAA20	pper04075:Plant hormone signal transduction		LOC18767020	1.14657	2.61528e-09	3.12452e-08	UP	long chain acyl-CoA synthetase 2, transcript variant X2
LOC18766891	1.92085	8.55051e-22	1.61921e-20	UP	probable pectate lyase 8	pper00040:Pentose and glucuronate interconversions		LOC18778771	2.27977	2.39959e-21	4.04589e-20	UP	uncharacterized LOC18778771		MF:protein dimerization activity(GO:0046983)	LOC18775667	-2.91302	2.7638e-09	3.29352e-08	DOWN	probable WRKY transcription factor 29, transcript variant X2	pper04016:MAPK signaling pathway - plant| pper04626:Plant-pathogen interaction	MF:DNA binding transcription factor activity(GO:0003700)| MF:transcription regulator activity(GO:0140110)| MF:sequence-specific DNA binding(GO:0043565)
LOC18780444	-1.09215	9.09303e-22	1.71804e-20	DOWN	VQ motif-containing protein 22			LOC18775952	-1.7531	2.57957e-21	4.33856e-20	DOWN	serine carboxypeptidase-like 45		BP:proteolysis(GO:0006508)| MF:serine-type peptidase activity(GO:0008236)| MF:serine hydrolase activity(GO:0017171)| MF:serine-type carboxypeptidase activity(GO:0004185)| MF:carboxypeptidase activity(GO:0004180)| MF:serine-type exopeptidase activity(GO:0070008)| MF:exopeptidase activity(GO:0008238)| MF:peptidase activity(GO:0008233)| MF:peptidase activity, acting on L-amino acid peptides(GO:00700…	LOC109950128	1.4757	2.80627e-09	3.34012e-08	UP	uncharacterized LOC109950128
LOC18767106	1.35572	9.0966e-22	1.71804e-20	UP	pectinesterase	pper00040:Pentose and glucuronate interconversions		LOC18778408	1.96597	2.98713e-21	5.00451e-20	UP	arogenate dehydrogenase 1, chloroplastic	pper00400:Phenylalanine, tyrosine and tryptophan biosynthesis| pper01230:Biosynthesis of amino acids	BP:aromatic amino acid family metabolic process(GO:0009072)| BP:aromatic amino acid family biosynthetic process(GO:0009073)| BP:alpha-amino acid metabolic process(GO:1901605)| BP:alpha-amino acid biosynthetic process(GO:1901607)| BP:cellular amino acid biosynthetic process(GO:0008652)| BP:organic acid biosynthetic process(GO:0016053)| BP:carboxylic acid biosynthetic process(GO:0046394)| BP:small …	LOC18776630	-1.18556	3.09645e-09	3.66137e-08	DOWN	uncharacterized LOC18776630
LOC18783390	3.48087	1.00184e-21	1.88712e-20	UP	glycerol-3-phosphate acyltransferase 1	pper00564:Glycerophospholipid metabolism| pper00561:Glycerolipid metabolism		LOC18781210	6.47896	3.61132e-21	6.03107e-20	UP	myb-related protein 308			LOC18772117	-2.84101	3.16223e-09	3.73471e-08	DOWN	-
LOC18787470	-1.08948	1.00502e-21	1.89145e-20	DOWN	probable protein arginine N-methyltransferase 3			LOC18776338	-1.04381	4.52846e-21	7.5151e-20	DOWN	uncharacterized LOC18776338			LOC18770176	1.27051	3.76112e-09	4.40308e-08	UP	-
LOC18777519	2.16347	1.27937e-21	2.39718e-20	UP	flavonoid 3'-monooxygenase			LOC18774018	2.74873	5.6638e-21	9.35503e-20	UP	probable glutathione S-transferase parA	pper00480:Glutathione metabolism		LOC18777462	-6.50586	3.84176e-09	4.49185e-08	DOWN	ethylene-responsive transcription factor ERF027		MF:DNA binding transcription factor activity(GO:0003700)| MF:transcription regulator activity(GO:0140110)
LOC18775135	1.07214	1.32925e-21	2.48846e-20	UP	uncharacterized LOC18775135			LOC109947665	-1.33499	6.05618e-21	9.98748e-20	DOWN	uncharacterized LOC109947665		BP:DNA metabolic process(GO:0006259)	LOC18787730	2.84607	4.79382e-09	5.55597e-08	UP	putative expansin-B2
LOC18784446	-1.49751	2.02174e-21	3.76832e-20	DOWN	endoribonuclease Dicer homolog 2			LOC109950758	-1.02748	7.3505e-21	1.20748e-19	DOWN	calcium-binding protein P-like			LOC109950570	-2.86596	5.04622e-09	5.82809e-08	DOWN	G-type lectin S-receptor-like serine/threonine-protein kinase LECRK1		BP:multi-organism process(GO:0051704)| BP:cell recognition(GO:0008037)| BP:pollination(GO:0009856)| BP:pollen-pistil interaction(GO:0009875)| BP:multi-multicellular organism process(GO:0044706)| BP:recognition of pollen(GO:0048544)| BP:reproduction(GO:0000003)| BP:reproductive process(GO:0022414)| BP:multicellular organismal process(GO:0032501)| BP:cell communication(GO:0007154)
LOC18792023	1.14631	2.66114e-21	4.9428e-20	UP	receptor protein kinase CLAVATA1			LOC18784872	-1.18242	8.11262e-21	1.3306e-19	DOWN	anthocyanidin reductase ((2S)-flavan-3-ol-forming), transcript variant X1		MF:coenzyme binding(GO:0050662)	LOC18767143	1.61803	5.16286e-09	5.95588e-08	UP	uncharacterized protein At4g06744
LOC18772705	-1.12902	2.80438e-21	5.1998e-20	DOWN	arabinogalactan peptide 23			LOC18787812	1.45312	9.17397e-21	1.50234e-19	UP	UDP-glycosyltransferase 74E2		MF:transferase activity, transferring hexosyl groups(GO:0016758)| MF:transferase activity, transferring glycosyl groups(GO:0016757)	LOC18769403	-2.39124	5.1816e-09	5.97402e-08	DOWN	protein STRICTOSIDINE SYNTHASE-LIKE 2		MF:lyase activity(GO:0016829)| MF:carbon-nitrogen lyase activity(GO:0016840)
LOC18776427	-1.90199	2.81579e-21	5.21643e-20	DOWN	uncharacterized LOC18776427			LOC18770151	-1.04801	9.76558e-21	1.59674e-19	DOWN	jasmonate O-methyltransferase		MF:methyltransferase activity(GO:0008168)| MF:transferase activity, transferring one-carbon groups(GO:0016741)	LOC18770900	-1.61641	5.28845e-09	6.09368e-08	DOWN	receptor-like protein kinase HSL1
LOC18774992	-1.18659	3.02452e-21	5.59825e-20	DOWN	-			LOC18793511	1.11983	1.20771e-20	1.96706e-19	UP	probable glutathione S-transferase	pper00480:Glutathione metabolism		LOC18790043	-1.22573	5.38499e-09	6.20132e-08	DOWN	probable xyloglucan endotransglucosylase/hydrolase protein B		BP:cellular glucan metabolic process(GO:0006073)| BP:glucan metabolic process(GO:0044042)| BP:cellular polysaccharide metabolic process(GO:0044264)| BP:polysaccharide metabolic process(GO:0005976)| BP:cellular carbohydrate metabolic process(GO:0044262)| BP:carbohydrate metabolic process(GO:0005975)| CC:extracellular region(GO:0005576)| CC:cell wall(GO:0005618)| CC:external encapsulating structure…
LOC18780505	-3.20068	3.7944e-21	6.9929e-20	DOWN	probable RNA-dependent RNA polymerase 1, transcript variant X1			LOC18782172	1.62751	1.55134e-20	2.51507e-19	UP	putative Myb family transcription factor At1g14600, transcript variant X2			LOC18790675	1.22243	5.4854e-09	6.30965e-08	UP	zinc-finger homeodomain protein 5, transcript variant X4
LOC18772645	2.75957	5.01118e-21	9.21945e-20	UP	uncharacterized LOC18772645			LOC18786514	2.06124	1.85568e-20	3.00156e-19	UP	probable serine/threonine-protein kinase PBL19, transcript variant X2			LOC18783387	-1.241	5.76132e-09	6.61935e-08	DOWN	uncharacterized LOC18783387
LOC18772358	-1.23319	5.07532e-21	9.3294e-20	DOWN	mitogen-activated protein kinase kinase kinase NPK1			LOC18791972	2.40031	2.91339e-20	4.66585e-19	UP	protein SHI RELATED SEQUENCE 5			LOC18776031	-3.5333	6.97797e-09	7.94824e-08	DOWN	cytochrome P450 71A1		MF:oxidoreductase activity, acting on paired donors, with incorporation or reduction of molecular oxygen(GO:0016705)| MF:heme binding(GO:0020037)| MF:tetrapyrrole binding(GO:0046906)| MF:iron ion binding(GO:0005506)
LOC18773528	2.1072	5.36258e-21	9.84895e-20	UP	DNA (cytosine-5)-methyltransferase CMT3	pper00270:Cysteine and methionine metabolism		LOC18769609	3.02243	3.03261e-20	4.84941e-19	UP	calcium-dependent protein kinase 26	pper04626:Plant-pathogen interaction	MF:calcium ion binding(GO:0005509)	LOC18790537	-1.02892	7.45457e-09	8.462e-08	DOWN	caffeoylshikimate esterase	pper00940:Phenylpropanoid biosynthesis
LOC18783471	1.62043	5.51504e-21	1.01202e-19	UP	uncharacterized LOC18783471			LOC18790254	-1.53434	3.63517e-20	5.79976e-19	DOWN	putative zinc finger protein At1g68190, transcript variant X1			LOC18772325	-1.82562	7.58607e-09	8.60636e-08	DOWN	pleiotropic drug resistance protein 2	pper02010:ABC transporters	MF:ATPase activity(GO:0016887)| MF:nucleoside-triphosphatase activity(GO:0017111)| MF:hydrolase activity, acting on acid anhydrides, in phosphorus-containing anhydrides(GO:0016818)| MF:hydrolase activity, acting on acid anhydrides(GO:0016817)| MF:pyrophosphatase activity(GO:0016462)
LOC18791194	-1.0609	5.7738e-21	1.05769e-19	DOWN	two-on-two hemoglobin-3			LOC109946519	-1.3134	4.16115e-20	6.6289e-19	DOWN	extensin-like		BP:cell wall organization or biogenesis(GO:0071554)| BP:external encapsulating structure organization(GO:0045229)| BP:cell wall organization(GO:0071555)| BP:cellular component organization(GO:0016043)| BP:cellular component organization or biogenesis(GO:0071840)| MF:structural molecule activity(GO:0005198)	LOC18787304	1.04747	7.87683e-09	8.93112e-08	UP	DNA topoisomerase 2		BP:DNA topological change(GO:0006265)| BP:DNA conformation change(GO:0071103)| BP:DNA metabolic process(GO:0006259)| BP:cellular component organization(GO:0016043)| BP:chromosome organization(GO:0051276)| BP:cellular component organization or biogenesis(GO:0071840)| BP:organelle organization(GO:0006996)| MF:DNA topoisomerase activity(GO:0003916)| MF:catalytic activity, acting on DNA(GO:0140097)| …
LOC18779045	2.18509	5.95223e-21	1.08765e-19	UP	uncharacterized LOC18779045, transcript variant X2			LOC18768305	1.3221	4.34003e-20	6.90864e-19	UP	NADP-dependent D-sorbitol-6-phosphate dehydrogenase			LOC109950182	-1.59047	9.32791e-09	1.04866e-07	DOWN	uncharacterized LOC109950182
LOC18768525	-1.8841	6.44733e-21	1.17501e-19	DOWN	TMV resistance protein N, transcript variant X1			LOC18768109	1.85211	4.80286e-20	7.62451e-19	UP	cytokinin riboside 5'-monophosphate phosphoribohydrolase LOG5			LOC18775792	1.49803	9.58363e-09	1.07437e-07	UP	F-box/kelch-repeat protein At3g23880, transcript variant X1
LOC18791541	2.43912	6.64572e-21	1.21013e-19	UP	probable rhamnogalacturonate lyase B, transcript variant X1			LOC18766148	1.54976	4.80421e-20	7.62451e-19	UP	polyketide synthase 1			LOC18786779	-1.18837	1.01069e-08	1.13048e-07	DOWN	GATA transcription factor 8, transcript variant X1		MF:sequence-specific DNA binding(GO:0043565)| MF:zinc ion binding(GO:0008270)
LOC18776271	-1.05713	7.20202e-21	1.30586e-19	DOWN	plant intracellular Ras-group-related LRR protein 5			LOC18789479	1.12493	5.57921e-20	8.82126e-19	UP	uncharacterized LOC18789479			LOC109950765	1.49045	1.08978e-08	1.21348e-07	UP	uncharacterized LOC109950765
LOC18776664	-1.16082	7.33565e-21	1.32895e-19	DOWN	uncharacterized LOC18776664, transcript variant X3			LOC18793638	3.51831	5.7889e-20	9.14595e-19	UP	EPIDERMAL PATTERNING FACTOR-like protein 5			LOC18792078	-2.96505	1.11003e-08	1.23327e-07	DOWN	uncharacterized LOC18792078
LOC18784430	-2.52601	8.32969e-21	1.5052e-19	DOWN	uncharacterized LOC18784430			LOC18789349	-1.35222	6.06959e-20	9.57505e-19	DOWN	beta-xylosidase/alpha-L-arabinofuranosidase 2	pper00520:Amino sugar and nucleotide sugar metabolism	BP:carbohydrate metabolic process(GO:0005975)| MF:hydrolase activity, hydrolyzing O-glycosyl compounds(GO:0004553)| MF:hydrolase activity, acting on glycosyl bonds(GO:0016798)	LOC18790254	1.59711	1.1139e-08	1.23549e-07	UP	putative zinc finger protein At1g68190, transcript variant X1
LOC18784296	-3.08653	9.29199e-21	1.67767e-19	DOWN	histidine-containing phosphotransfer protein 4	pper04075:Plant hormone signal transduction		LOC18788434	3.40234	6.44125e-20	1.01386e-18	UP	late embryogenesis abundant protein D-29			LOC18789955	1.228	1.29218e-08	1.42054e-07	UP	cyclin-D2-1		CC:nucleus(GO:0005634)| CC:intracellular membrane-bounded organelle(GO:0043231)
LOC18785265	-1.18756	9.84026e-21	1.77366e-19	DOWN	protein DA1-related 2, transcript variant X1			LOC18789277	1.06872	6.79634e-20	1.06816e-18	UP	probable calcium-binding protein CML25	pper04626:Plant-pathogen interaction	MF:calcium ion binding(GO:0005509)	LOC18784872	-1.08879	1.40168e-08	1.53497e-07	DOWN	anthocyanidin reductase ((2S)-flavan-3-ol-forming), transcript variant X1		MF:coenzyme binding(GO:0050662)
LOC18778389	1.68004	1.05453e-20	1.89753e-19	UP	ubiquitin-conjugating enzyme E2 19	pper04120:Ubiquitin mediated proteolysis		LOC18781312	3.30098	7.39012e-20	1.15975e-18	UP	cysteine-rich receptor-like protein kinase 25			LOC109947780	-2.03113	1.48597e-08	1.6228e-07	DOWN	uncharacterized LOC109947780, transcript variant X1
LOC18793956	1.05047	1.11599e-20	2.00474e-19	UP	protein ASPARTIC PROTEASE IN GUARD CELL 2			LOC18773726	-1.05888	8.82708e-20	1.38217e-18	DOWN	uncharacterized protein At1g08160			LOC18772354	-1.70459	1.53839e-08	1.67636e-07	DOWN	exocyst complex component EXO70A1		BP:secretion(GO:0046903)| BP:exocytosis(GO:0006887)| BP:secretion by cell(GO:0032940)| BP:vesicle-mediated transport(GO:0016192)| CC:cell periphery(GO:0071944)| CC:exocyst(GO:0000145)| CC:cell cortex(GO:0005938)| CC:cell cortex part(GO:0044448)| CC:cytoplasmic region(GO:0099568)| CC:tethering complex(GO:0099023)| CC:cytoplasm(GO:0005737)| CC:cytoplasmic part(GO:0044444)
LOC18770158	2.56783	1.16472e-20	2.08875e-19	UP	GDSL esterase/lipase At2g23540			LOC18772690	1.02768	9.04456e-20	1.41517e-18	UP	cation/calcium exchanger 5			LOC109948258	-7.38041	1.55366e-08	1.69023e-07	DOWN	cold and drought-regulated protein CORA-like
LOC18766890	-1.19306	1.31439e-20	2.35321e-19	DOWN	outer envelope protein 64, mitochondrial			LOC18790328	2.04366	1.0692e-19	1.66799e-18	UP	protein NIM1-INTERACTING 2			LOC18784729	-4.18209	1.64679e-08	1.78762e-07	DOWN	uncharacterized LOC18784729
LOC18769484	-1.66886	1.55739e-20	2.78592e-19	DOWN	DEAD-box ATP-dependent RNA helicase 52C			LOC18766671	-2.71968	1.24544e-19	1.93861e-18	DOWN	periaxin			LOC18793418	-1.34676	1.9548e-08	2.10376e-07	DOWN	hydroxyproline O-galactosyltransferase GALT3		BP:carbohydrate derivative metabolic process(GO:1901135)| BP:protein glycosylation(GO:0006486)| BP:glycoprotein metabolic process(GO:0009100)| BP:glycoprotein biosynthetic process(GO:0009101)| BP:macromolecule glycosylation(GO:0043413)| BP:glycosylation(GO:0070085)| BP:carbohydrate derivative biosynthetic process(GO:1901137)| MF:transferase activity, transferring glycosyl groups(GO:0016757)| MF:t…
LOC18774898	4.63797	1.61233e-20	2.88179e-19	UP	fatty acyl-CoA reductase 3	pper00073:Cutin, suberine and wax biosynthesis| pper04146:Peroxisome		LOC18785204	1.39803	1.28926e-19	2.00535e-18	UP	siroheme synthase, transcript variant X1	pper00860:Porphyrin metabolism| pper01240:Biosynthesis of cofactors	MF:methyltransferase activity(GO:0008168)| MF:transferase activity, transferring one-carbon groups(GO:0016741)	LOC18788975	-1.83423	1.97876e-08	2.12476e-07	DOWN	glu S.griseus protease inhibitor
LOC18771701	1.42422	1.73339e-20	3.09297e-19	UP	2-alkenal reductase (NADP(+)-dependent), transcript variant X2			LOC18769190	-1.37249	1.36258e-19	2.11783e-18	DOWN	peroxidase 10	pper00940:Phenylpropanoid biosynthesis	BP:response to oxidative stress(GO:0006979)| BP:response to stress(GO:0006950)| MF:heme binding(GO:0020037)| MF:tetrapyrrole binding(GO:0046906)| MF:peroxidase activity(GO:0004601)| MF:antioxidant activity(GO:0016209)| MF:oxidoreductase activity, acting on peroxide as acceptor(GO:0016684)	LOC18788396	1.09069	2.18902e-08	2.3379e-07	UP	protein DETOXIFICATION 27, transcript variant X2		MF:ADP binding(GO:0043531)
LOC18792334	1.51644	2.12318e-20	3.77271e-19	UP	2,3-bisphosphoglycerate-dependent phosphoglycerate mutase, transcript variant X1	pper00260:Glycine, serine and threonine metabolism| pper01230:Biosynthesis of amino acids| pper00010:Glycolysis / Gluconeogenesis| pper01200:Carbon metabolism		LOC18766787	-2.88129	1.40175e-19	2.1771e-18	DOWN	GDSL esterase/lipase At4g28780		MF:hydrolase activity, acting on ester bonds(GO:0016788)	LOC18769510	-1.05631	2.29922e-08	2.44377e-07	DOWN	3-hydroxy-3-methylglutaryl-coenzyme A reductase 3	pper00900:Terpenoid backbone biosynthesis	BP:nucleoside bisphosphate metabolic process(GO:0033865)| BP:ribonucleoside bisphosphate metabolic process(GO:0033875)| BP:purine nucleoside bisphosphate metabolic process(GO:0034032)| BP:carbohydrate derivative metabolic process(GO:1901135)| BP:cofactor metabolic process(GO:0051186)| BP:coenzyme metabolic process(GO:0006732)| BP:nucleotide metabolic process(GO:0009117)| BP:ribose phosphate metab…
LOC18782407	-1.7757	2.65129e-20	4.68379e-19	DOWN	fatty-acid-binding protein 1			LOC18767234	3.98277	1.85733e-19	2.88043e-18	UP	xyloglucan endotransglucosylase/hydrolase protein 2		BP:cellular glucan metabolic process(GO:0006073)| BP:glucan metabolic process(GO:0044042)| BP:cellular polysaccharide metabolic process(GO:0044264)| BP:polysaccharide metabolic process(GO:0005976)| BP:cellular carbohydrate metabolic process(GO:0044262)| BP:carbohydrate metabolic process(GO:0005975)| CC:extracellular region(GO:0005576)| CC:cell wall(GO:0005618)| CC:external encapsulating structure…	LOC18786786	-1.23479	2.54763e-08	2.68054e-07	DOWN	cytochrome P450 89A2		MF:oxidoreductase activity, acting on paired donors, with incorporation or reduction of molecular oxygen(GO:0016705)| MF:heme binding(GO:0020037)| MF:tetrapyrrole binding(GO:0046906)| MF:iron ion binding(GO:0005506)
LOC18770644	1.05279	2.79744e-20	4.92567e-19	UP	uncharacterized LOC18770644			LOC18777433	1.10068	1.95518e-19	3.02772e-18	UP	protein P21			LOC109950033	1.07423	2.61774e-08	2.74994e-07	UP	uncharacterized LOC109950033, transcript variant X2
LOC18782931	1.16151	2.98729e-20	5.25561e-19	UP	probable serine/threonine-protein kinase PIX7			LOC18772260	1.84011	1.96084e-19	3.03426e-18	UP	uncharacterized LOC18772260			LOC18785825	-7.33517	2.87473e-08	2.9993e-07	DOWN	beta-glucosidase 12, transcript variant X1		BP:carbohydrate metabolic process(GO:0005975)| MF:hydrolase activity, acting on glycosyl bonds(GO:0016798)| MF:hydrolase activity, hydrolyzing O-glycosyl compounds(GO:0004553)
LOC18777257	-2.19538	3.10805e-20	5.46356e-19	DOWN	probable inactive poly [ADP-ribose] polymerase SRO5, transcript variant X1			LOC109949732	-3.64404	2.12066e-19	3.27436e-18	DOWN	vegetative cell wall protein gp1-like			LOC18791536	-1.18661	2.96185e-08	3.08371e-07	DOWN	NDR1/HIN1-like protein 2
[truncated: 1,421 more rows]

## Sheet: Table S3
Table S3: DEGs involved in cell wall modification and modification.
Gene id	Gene description	24 HAI		72 HAI		120 HAI
		log2FoldChange	Pvalue	log2FoldChange	Pvalue	log2FoldChange	Pvalue
LOC18767026	3-ketoacyl-CoA synthase 1	2,852389636	4,09E-05	NA	NA	NA	NA
LOC18793503	3-ketoacyl-CoA synthase 10	NA	NA	-1,053724867	2,74E-66	NA	NA
[truncated: 140 more rows]

## Sheet: Table S4
Table S4: DEGs involved in pathogen perception and signaling transduction.
[truncated: 257 more rows]

[truncated: 5 more sheets: Table S5, Table S6, Table S7, Table S8, Table S9]
